# Supplementary material for: Adaptations Accumulated under Prolonged Resource Exhaustion Are Highly Transient
Source: mSphere. 2020 Aug 12;5(4):e00388-20. doi: 10.1128/mSphere.00388-20 (PMC7426164; doi:10.1128/mSphere.00388-20)
Supplement: TABLE S1 [file mSphere.00388-20-st001.xlsx]

## Sheet: Sheet1
Population	serial dilution day	recovered clone #	pos	DNA mut	prot mut	gene	annotation
1	2	1	1080511	&Delta;4 bp	coding (1207-1210/1509 nt)	putP ->	proline:sodium symporter
1	2	1	1398586	IS2 (+) +5 bp	coding (33-37/951 nt)	uspE <-	stress-induced protein
1	2	1	1913429	T->G	D463A (GAT->GCT)	prc <-	carboxy-terminal protease for penicillin-binding protein 3
1	2	1	3240844	G->A	A301T (GCG->ACG)	sstT ->	sodium:serine/threonine symporter
1	2	1	3923435	T->G	P82P (CCA->CCC)	rsmG <-	16S rRNA m(7)G527 methyltransferase, SAM-dependent; glucose-inhibited cell-division protein
1	2	1	4186756	C->A	H469Q (CAC->CAA)	rpoC ->	RNA polymerase, beta prime subunit
1	2	1	4366486	IS2 (+) +5 bp	coding (284-288/1302 nt)	dcuA <-	C4-dicarboxylate antiporter
1	2	2	1079590	C->T	R96W (CGG->TGG)	putP ->	proline:sodium symporter
1	2	2	1125980	G->T	R140L (CGC->CTC)	rimJ ->	ribosomal-protein-S5-alanine N-acetyltransferase
1	2	2	1406674	A->G	I374I (ATT->ATC)	ydaM <-	diguanylate cyclase, csgD regulator
1	2	2	1590490	IS2 (-) +5 bp	pseudogene (43-47/111 nt)	yneL <-	pseudogene, AraC family
1	2	2	1925000	(T)<sub>6->5</sub>	intergenic (-31/-108)	yobA <- / -> holE	CopC family protein/DNA polymerase III, theta subunit
1	2	2	3050808	C->A	intergenic (-141/+307)	gcvT <- / <- ubiI	aminomethyltransferase, tetrahydrofolate-dependent, subunit (T protein) of glycine cleavage complex/2-octaprenylphenol hydroxylase, FAD-dependent
1	2	2	3486410	A->T	E97D (GAA->GAT)	crp ->	cAMP-activated global transcription factor, mediator of catabolite repression
1	2	2	4186632	C->G	T428S (ACT->AGT)	rpoC ->	RNA polymerase, beta prime subunit
1	2	2	4429854	A->G	intergenic (+299/-10)	fklB -> / -> cycA	FKBP-type peptidyl-prolyl cis-trans isomerase (rotamase)/D-alanine/D-serine/glycine transporter
1	2	3	764005	G->C	G331A (GGT->GCT)	sucC ->	succinyl-CoA synthetase, beta subunit
1	2	3	1078219	T->G	T222P (ACC->CCC)	putA <-	fused DNA-binding transcriptional regulator/proline dehydrogenase/pyrroline-5-carboxylate dehydrogenase
1	2	3	1079482	C->A	L60M (CTG->ATG)	putP ->	proline:sodium symporter
1	2	3	1196220	C->T	H366H (CAC->CAT)	icd ->	isocitrate dehydrogenase; e14 prophage attachment site; tellurite reductase
1	2	3	1196232	C->T	T370T (ACC->ACT)	icd ->	isocitrate dehydrogenase; e14 prophage attachment site; tellurite reductase
1	2	3	1196245	T->C	L375M (TTA->CTG)	icd ->	isocitrate dehydrogenase; e14 prophage attachment site; tellurite reductase
1	2	3	1196247	A->G	L375M (TTA->CTG)	icd ->	isocitrate dehydrogenase; e14 prophage attachment site; tellurite reductase
1	2	3	1196277	C->T	N385N (AAC->AAT)	icd ->	isocitrate dehydrogenase; e14 prophage attachment site; tellurite reductase
1	2	3	1196280	G->C	A386A (GCG->GCC)	icd ->	isocitrate dehydrogenase; e14 prophage attachment site; tellurite reductase
1	2	3	1196283	A->G	K387K (AAA->AAG)	icd ->	isocitrate dehydrogenase; e14 prophage attachment site; tellurite reductase
1	2	3	1196292	C->T	T390T (ACC->ACT)	icd ->	isocitrate dehydrogenase; e14 prophage attachment site; tellurite reductase
1	2	3	1586882	IS2 (-) +5 bp	coding (849-853/915 nt)	ydeQ <-	putative fimbrial-like adhesin protein
1	2	3	1915447	C->A	E30* (GAA->TAA)	proQ <-	RNA chaperone, putative ProP translation regulator
1	2	3	2290114	&Delta;26,577 bp	IS5-mediated	[yejO]-[rcsB]	<i title="[yejO], narP, ccmH, dsbE, ccmF, ccmE, ccmD, ccmC, ccmB, ccmA, napC, napB, napH, napG, napA, napD, napF, eco, mqo, yojI, alkB, ada, apbE, ompC, rcsD, [rcsB]"><b>26 genes</b> <noscript>Javascript Disabled: All genes shown.<br></noscript><noscript>[yejO], narP, ccmH, dsbE, ccmF, ccmE, ccmD, ccmC, ccmB, ccmA, napC, napB, napH, napG, napA, napD, napF, eco, mqo, yojI, alkB, ada, apbE, ompC, r…
1	2	3	3707549	A->T	Y53N (TAT->AAT)	dppA <-	dipeptide/heme ABC transporter periplasmic binding protein; dipeptide chemotaxis receptor
1	2	3	4185059	A->T	E1272V (GAG->GTG)	rpoB ->	RNA polymerase, beta subunit
1	2	4	1080511	&Delta;4 bp	coding (1207-1210/1509 nt)	putP ->	proline:sodium symporter
1	2	4	1588272	IS2 (+) +5 bp	coding (21-25/504 nt)	ydeR <-	putative fimbrial-like adhesin protein
1	2	4	1913240	G->A	P526L (CCA->CTA)	prc <-	carboxy-terminal protease for penicillin-binding protein 3
1	2	4	2928069	IS1 (+) +9 bp	intergenic (+397/-152)	ygdH -> / -> sdaC	UPF0717 family protein/putative serine transporter
1	2	4	3239807	T->C	intergenic (+262/-137)	alx -> / -> sstT	putative membrane-bound redox modulator/sodium:serine/threonine symporter
1	2	4	3240844	G->A	A301T (GCG->ACG)	sstT ->	sodium:serine/threonine symporter
1	2	4	3923435	T->G	P82P (CCA->CCC)	rsmG <-	16S rRNA m(7)G527 methyltransferase, SAM-dependent; glucose-inhibited cell-division protein
1	2	4	4186756	C->A	H469Q (CAC->CAA)	rpoC ->	RNA polymerase, beta prime subunit
1	2	4	4543608	&Delta;1 bp :: IS186 (+) +6 bp :: &Delta;1 bp	coding (494-499/549 nt)	fimA ->	major type 1 subunit fimbrin (pilin)
1	2	5	1080511	&Delta;4 bp	coding (1207-1210/1509 nt)	putP ->	proline:sodium symporter
1	2	5	1913240	G->A	P526L (CCA->CTA)	prc <-	carboxy-terminal protease for penicillin-binding protein 3
1	2	5	2928069	IS1 (+) +9 bp	intergenic (+397/-152)	ygdH -> / -> sdaC	UPF0717 family protein/putative serine transporter
1	2	5	3239807	T->C	intergenic (+262/-137)	alx -> / -> sstT	putative membrane-bound redox modulator/sodium:serine/threonine symporter
1	2	5	3240844	G->A	A301T (GCG->ACG)	sstT ->	sodium:serine/threonine symporter
1	2	5	3923435	T->G	P82P (CCA->CCC)	rsmG <-	16S rRNA m(7)G527 methyltransferase, SAM-dependent; glucose-inhibited cell-division protein
1	2	5	4186756	C->A	H469Q (CAC->CAA)	rpoC ->	RNA polymerase, beta prime subunit
1	2	5	4543608	&Delta;1 bp :: IS186 (+) +6 bp :: &Delta;1 bp	coding (494-499/549 nt)	fimA ->	major type 1 subunit fimbrin (pilin)
1	2	6	1463098	G->T	S325I (AGC->ATC)	paaK ->	phenylacetyl-CoA ligase
1	2	6	1463733	#NAME?	coding (195/951 nt)	paaX ->	transcriptional repressor of phenylacetic acid degradation paa operon, phenylacetyl-CoA inducer
1	2	6	2851729	G->A	L243L (TTG->TTA)	hypB ->	GTP hydrolase involved in nickel liganding into hydrogenases
1	2	6	3050808	C->A	intergenic (-141/+307)	gcvT <- / <- ubiI	aminomethyltransferase, tetrahydrofolate-dependent, subunit (T protein) of glycine cleavage complex/2-octaprenylphenol hydroxylase, FAD-dependent
1	2	6	3707549	A->T	Y53N (TAT->AAT)	dppA <-	dipeptide/heme ABC transporter periplasmic binding protein; dipeptide chemotaxis receptor
1	2	6	4186632	C->G	T428S (ACT->AGT)	rpoC ->	RNA polymerase, beta prime subunit
1	2	6	4365812	IS2 (-) +5 bp	coding (958-962/1302 nt)	dcuA <-	C4-dicarboxylate antiporter
1	2	7	1080511	&Delta;4 bp	coding (1207-1210/1509 nt)	putP ->	proline:sodium symporter
1	2	7	1913240	G->A	P526L (CCA->CTA)	prc <-	carboxy-terminal protease for penicillin-binding protein 3
1	2	7	2928069	IS1 (+) +9 bp	intergenic (+397/-152)	ygdH -> / -> sdaC	UPF0717 family protein/putative serine transporter
1	2	7	3239807	T->C	intergenic (+262/-137)	alx -> / -> sstT	putative membrane-bound redox modulator/sodium:serine/threonine symporter
1	2	7	3240844	G->A	A301T (GCG->ACG)	sstT ->	sodium:serine/threonine symporter
1	2	7	3923435	T->G	P82P (CCA->CCC)	rsmG <-	16S rRNA m(7)G527 methyltransferase, SAM-dependent; glucose-inhibited cell-division protein
1	2	7	4186756	C->A	H469Q (CAC->CAA)	rpoC ->	RNA polymerase, beta prime subunit
1	2	7	4543608	&Delta;1 bp :: IS186 (+) +6 bp :: &Delta;1 bp	coding (494-499/549 nt)	fimA ->	major type 1 subunit fimbrin (pilin)
1	2	8	478525	IS2 (+) +5 bp	coding (89-93/1551 nt)	ylaB <-	putative membrane-anchored cyclic-di-GMP phosphodiesterase
1	2	8	1080511	&Delta;4 bp	coding (1207-1210/1509 nt)	putP ->	proline:sodium symporter
1	2	8	1655682	IS2 (-) +5 bp	intergenic (-9/-122)	ynfA <- / -> ynfB	UPF0060 family inner membrane protein/UPF0482 family putative periplasmic protein
1	2	8	1913258	T->G	Q520P (CAA->CCA)	prc <-	carboxy-terminal protease for penicillin-binding protein 3
1	2	8	2581717	(GCGTCTTATCCGGCCTACA)<sub>2->3</sub>	intergenic (+78/+17)	tktB -> / <- ypfG	transketolase 2, thiamine triphosphate-binding/DUF1176 family protein
1	2	8	3239807	T->C	intergenic (+262/-137)	alx -> / -> sstT	putative membrane-bound redox modulator/sodium:serine/threonine symporter
1	2	8	3240844	G->A	A301T (GCG->ACG)	sstT ->	sodium:serine/threonine symporter
1	2	8	3923435	T->G	P82P (CCA->CCC)	rsmG <-	16S rRNA m(7)G527 methyltransferase, SAM-dependent; glucose-inhibited cell-division protein
1	2	8	4186756	C->A	H469Q (CAC->CAA)	rpoC ->	RNA polymerase, beta prime subunit
1	2	8	4365959	IS2 (+) +5 bp	coding (811-815/1302 nt)	dcuA <-	C4-dicarboxylate antiporter
1	2	9	764005	G->C	G331A (GGT->GCT)	sucC ->	succinyl-CoA synthetase, beta subunit
1	2	9	1078219	T->G	T222P (ACC->CCC)	putA <-	fused DNA-binding transcriptional regulator/proline dehydrogenase/pyrroline-5-carboxylate dehydrogenase
1	2	9	1079482	C->A	L60M (CTG->ATG)	putP ->	proline:sodium symporter
1	2	9	1196220	C->T	H366H (CAC->CAT)	icd ->	isocitrate dehydrogenase; e14 prophage attachment site; tellurite reductase
1	2	9	1196232	C->T	T370T (ACC->ACT)	icd ->	isocitrate dehydrogenase; e14 prophage attachment site; tellurite reductase
1	2	9	1196245	T->C	L375M (TTA->CTG)	icd ->	isocitrate dehydrogenase; e14 prophage attachment site; tellurite reductase
1	2	9	1196247	A->G	L375M (TTA->CTG)	icd ->	isocitrate dehydrogenase; e14 prophage attachment site; tellurite reductase
1	2	9	1196277	C->T	N385N (AAC->AAT)	icd ->	isocitrate dehydrogenase; e14 prophage attachment site; tellurite reductase
1	2	9	1196280	G->C	A386A (GCG->GCC)	icd ->	isocitrate dehydrogenase; e14 prophage attachment site; tellurite reductase
1	2	9	1196283	A->G	K387K (AAA->AAG)	icd ->	isocitrate dehydrogenase; e14 prophage attachment site; tellurite reductase
1	2	9	1196292	C->T	T390T (ACC->ACT)	icd ->	isocitrate dehydrogenase; e14 prophage attachment site; tellurite reductase
1	2	9	1196304	G->A	E394E (GAG->GAA)	icd ->	isocitrate dehydrogenase; e14 prophage attachment site; tellurite reductase
1	2	9	1196316	T->A	D398E (GAT->GAA)	icd ->	isocitrate dehydrogenase; e14 prophage attachment site; tellurite reductase
1	2	9	1196325	A->G	K401K (AAA->AAG)	icd ->	isocitrate dehydrogenase; e14 prophage attachment site; tellurite reductase
1	2	9	1915447	C->A	E30* (GAA->TAA)	proQ <-	RNA chaperone, putative ProP translation regulator
1	2	9	2290114	&Delta;26,577 bp	IS5-mediated	[yejO]-[rcsB]	<i title="[yejO], narP, ccmH, dsbE, ccmF, ccmE, ccmD, ccmC, ccmB, ccmA, napC, napB, napH, napG, napA, napD, napF, eco, mqo, yojI, alkB, ada, apbE, ompC, rcsD, [rcsB]"><b>26 genes</b> <noscript>Javascript Disabled: All genes shown.<br></noscript><noscript>[yejO], narP, ccmH, dsbE, ccmF, ccmE, ccmD, ccmC, ccmB, ccmA, napC, napB, napH, napG, napA, napD, napF, eco, mqo, yojI, alkB, ada, apbE, ompC, r…
1	2	9	3707549	A->T	Y53N (TAT->AAT)	dppA <-	dipeptide/heme ABC transporter periplasmic binding protein; dipeptide chemotaxis receptor
1	2	9	4185059	A->T	E1272V (GAG->GTG)	rpoB ->	RNA polymerase, beta subunit
1	2	10	1080511	&Delta;4 bp	coding (1207-1210/1509 nt)	putP ->	proline:sodium symporter
1	2	10	1435057	IS2 (-) +5 bp	intergenic (-49/+124)	ttcC <- / <- uspF	pseudogene, prophage Rac integration site ttcA duplication;Phage or Prophage Related/stress-induced protein, ATP-binding protein
1	2	10	1913240	G->A	P526L (CCA->CTA)	prc <-	carboxy-terminal protease for penicillin-binding protein 3
1	2	10	2928069	IS1 (+) +9 bp	intergenic (+397/-152)	ygdH -> / -> sdaC	UPF0717 family protein/putative serine transporter
1	2	10	3239807	T->C	intergenic (+262/-137)	alx -> / -> sstT	putative membrane-bound redox modulator/sodium:serine/threonine symporter
1	2	10	3240844	G->A	A301T (GCG->ACG)	sstT ->	sodium:serine/threonine symporter
1	2	10	3923435	T->G	P82P (CCA->CCC)	rsmG <-	16S rRNA m(7)G527 methyltransferase, SAM-dependent; glucose-inhibited cell-division protein
1	2	10	4186756	C->A	H469Q (CAC->CAA)	rpoC ->	RNA polymerase, beta prime subunit
1	2	10	4543608	&Delta;1 bp :: IS186 (+) +6 bp :: &Delta;1 bp	coding (494-499/549 nt)	fimA ->	major type 1 subunit fimbrin (pilin)
1	2	11	1125603	IS2 (+) +5 bp	coding (42-46/585 nt)	rimJ ->	ribosomal-protein-S5-alanine N-acetyltransferase
1	2	11	1915463	#NAME?	coding (72/699 nt)	proQ <-	RNA chaperone, putative ProP translation regulator
1	2	11	1966358	A->T	intergenic (-167/+35)	flhB <- / <- cheZ	flagellin export apparatus, substrate specificity protein/chemotaxis regulator, protein phosphatase for CheY
1	2	11	3050808	C->A	intergenic (-141/+307)	gcvT <- / <- ubiI	aminomethyltransferase, tetrahydrofolate-dependent, subunit (T protein) of glycine cleavage complex/2-octaprenylphenol hydroxylase, FAD-dependent
1	2	11	3486178	A->G	H20R (CAC->CGC)	crp ->	cAMP-activated global transcription factor, mediator of catabolite repression
1	2	11	4186632	C->G	T428S (ACT->AGT)	rpoC ->	RNA polymerase, beta prime subunit
1	2	11	4429854	A->G	intergenic (+299/-10)	fklB -> / -> cycA	FKBP-type peptidyl-prolyl cis-trans isomerase (rotamase)/D-alanine/D-serine/glycine transporter
1	10	1	1080511	&Delta;4 bp	coding (1207-1210/1509 nt)	putP ->	proline:sodium symporter
1	10	1	1913240	G->A	P526L (CCA->CTA)	prc <-	carboxy-terminal protease for penicillin-binding protein 3
1	10	1	1962684	&Delta;15,819 bp	IS1-mediated	[flhE]-flhD	[flhE], flhA, flhB, cheZ, cheY, cheB, cheR, tap, tar, cheW, cheA, motB, motA, flhC, flhD
1	10	1	2928069	IS1 (+) +9 bp	intergenic (+397/-152)	ygdH -> / -> sdaC	UPF0717 family protein/putative serine transporter
1	10	1	3239807	T->C	intergenic (+262/-137)	alx -> / -> sstT	putative membrane-bound redox modulator/sodium:serine/threonine symporter
1	10	1	3240844	G->A	A301T (GCG->ACG)	sstT ->	sodium:serine/threonine symporter
1	10	1	3923435	T->G	P82P (CCA->CCC)	rsmG <-	16S rRNA m(7)G527 methyltransferase, SAM-dependent; glucose-inhibited cell-division protein
1	10	1	4186756	C->A	H469Q (CAC->CAA)	rpoC ->	RNA polymerase, beta prime subunit
1	10	1	4366486	IS2 (+) +5 bp	coding (284-288/1302 nt)	dcuA <-	C4-dicarboxylate antiporter
1	10	1	4543608	&Delta;1 bp :: IS186 (+) +6 bp :: &Delta;1 bp	coding (494-499/549 nt)	fimA ->	major type 1 subunit fimbrin (pilin)
1	10	2	1080511	&Delta;4 bp	coding (1207-1210/1509 nt)	putP ->	proline:sodium symporter
1	10	2	1913240	G->A	P526L (CCA->CTA)	prc <-	carboxy-terminal protease for penicillin-binding protein 3
1	10	2	1972056	&Delta;6,447 bp	IS1-mediated	[tar]-flhD	[tar], cheW, cheA, motB, motA, flhC, flhD
1	10	2	2928069	IS1 (+) +9 bp	intergenic (+397/-152)	ygdH -> / -> sdaC	UPF0717 family protein/putative serine transporter
1	10	2	3239807	T->C	intergenic (+262/-137)	alx -> / -> sstT	putative membrane-bound redox modulator/sodium:serine/threonine symporter
1	10	2	3240844	G->A	A301T (GCG->ACG)	sstT ->	sodium:serine/threonine symporter
1	10	2	3923435	T->G	P82P (CCA->CCC)	rsmG <-	16S rRNA m(7)G527 methyltransferase, SAM-dependent; glucose-inhibited cell-division protein
1	10	2	4186756	C->A	H469Q (CAC->CAA)	rpoC ->	RNA polymerase, beta prime subunit
1	10	2	4366486	IS2 (+) +5 bp	coding (284-288/1302 nt)	dcuA <-	C4-dicarboxylate antiporter
1	10	2	4543608	&Delta;1 bp :: IS186 (+) +6 bp :: &Delta;1 bp	coding (494-499/549 nt)	fimA ->	major type 1 subunit fimbrin (pilin)
1	10	3	1080511	&Delta;4 bp	coding (1207-1210/1509 nt)	putP ->	proline:sodium symporter
1	10	3	1200550	IS2 (+) +5 bp	coding (253-257/1128 nt)	intE <-	e14 prophage; putative integrase
1	10	3	1398586	IS2 (+) +5 bp	coding (33-37/951 nt)	uspE <-	stress-induced protein
1	10	3	4366486	IS2 (+) +5 bp	coding (284-288/1302 nt)	dcuA <-	C4-dicarboxylate antiporter
1	10	4	1080511	&Delta;4 bp	coding (1207-1210/1509 nt)	putP ->	proline:sodium symporter
1	10	4	1200550	IS2 (+) +5 bp	coding (253-257/1128 nt)	intE <-	e14 prophage; putative integrase
1	10	4	1398586	IS2 (+) +5 bp	coding (33-37/951 nt)	uspE <-	stress-induced protein
1	10	4	4366486	IS2 (+) +5 bp	coding (284-288/1302 nt)	dcuA <-	C4-dicarboxylate antiporter
1	10	5	1080511	&Delta;4 bp	coding (1207-1210/1509 nt)	putP ->	proline:sodium symporter
1	10	5	1200550	IS2 (+) +5 bp	coding (253-257/1128 nt)	intE <-	e14 prophage; putative integrase
1	10	5	1398586	IS2 (+) +5 bp	coding (33-37/951 nt)	uspE <-	stress-induced protein
1	10	5	1564438	&Delta;10 bp	coding (1287-1296/2400 nt)	dosP <-	oxygen sensor, c-di-GMP phosphodiesterase, heme-regulated; cold- and stationary phase-induced bioflim regulator
1	10	5	4366486	IS2 (+) +5 bp	coding (284-288/1302 nt)	dcuA <-	C4-dicarboxylate antiporter
1	10	6	1080511	&Delta;4 bp	coding (1207-1210/1509 nt)	putP ->	proline:sodium symporter
1	10	6	1200550	IS2 (+) +5 bp	coding (253-257/1128 nt)	intE <-	e14 prophage; putative integrase
1	10	6	1398586	IS2 (+) +5 bp	coding (33-37/951 nt)	uspE <-	stress-induced protein
1	10	6	4366486	IS2 (+) +5 bp	coding (284-288/1302 nt)	dcuA <-	C4-dicarboxylate antiporter
1	10	7	1080511	&Delta;4 bp	coding (1207-1210/1509 nt)	putP ->	proline:sodium symporter
1	10	7	1200550	IS2 (+) +5 bp	coding (253-257/1128 nt)	intE <-	e14 prophage; putative integrase
1	10	7	1398586	IS2 (+) +5 bp	coding (33-37/951 nt)	uspE <-	stress-induced protein
1	10	7	4366486	IS2 (+) +5 bp	coding (284-288/1302 nt)	dcuA <-	C4-dicarboxylate antiporter
1	10	8	576169	IS2 (-) +5 bp	pseudogene (653-657/1040 nt)	nmpC <-	DLP12 prophage; truncated outer membrane porin (pseudogene);IS, phage, Tn; Phage or Prophage Related; outer membrane porin protein; locus of qsr prophage
1	10	8	1080511	&Delta;4 bp	coding (1207-1210/1509 nt)	putP ->	proline:sodium symporter
1	10	8	1200550	IS2 (+) +5 bp	coding (253-257/1128 nt)	intE <-	e14 prophage; putative integrase
1	10	8	1398586	IS2 (+) +5 bp	coding (33-37/951 nt)	uspE <-	stress-induced protein
1	10	8	1913429	T->G	D463A (GAT->GCT)	prc <-	carboxy-terminal protease for penicillin-binding protein 3
1	10	8	1978141	&Delta;362 bp	IS1-mediated	[flhD]	[flhD]
1	10	8	3240844	G->A	A301T (GCG->ACG)	sstT ->	sodium:serine/threonine symporter
1	10	8	3923435	T->G	P82P (CCA->CCC)	rsmG <-	16S rRNA m(7)G527 methyltransferase, SAM-dependent; glucose-inhibited cell-division protein
1	10	8	4186756	C->A	H469Q (CAC->CAA)	rpoC ->	RNA polymerase, beta prime subunit
1	10	8	4366486	IS2 (+) +5 bp	coding (284-288/1302 nt)	dcuA <-	C4-dicarboxylate antiporter
1	10	9	1080511	&Delta;4 bp	coding (1207-1210/1509 nt)	putP ->	proline:sodium symporter
1	10	9	1200550	IS2 (+) +5 bp	coding (253-257/1128 nt)	intE <-	e14 prophage; putative integrase
1	10	9	1398586	IS2 (+) +5 bp	coding (33-37/951 nt)	uspE <-	stress-induced protein
1	10	9	1913429	T->G	D463A (GAT->GCT)	prc <-	carboxy-terminal protease for penicillin-binding protein 3
1	10	9	1978141	&Delta;362 bp	IS1-mediated	[flhD]	[flhD]
1	10	9	3240844	G->A	A301T (GCG->ACG)	sstT ->	sodium:serine/threonine symporter
1	10	9	3923435	T->G	P82P (CCA->CCC)	rsmG <-	16S rRNA m(7)G527 methyltransferase, SAM-dependent; glucose-inhibited cell-division protein
1	10	9	4186756	C->A	H469Q (CAC->CAA)	rpoC ->	RNA polymerase, beta prime subunit
1	10	9	4366486	IS2 (+) +5 bp	coding (284-288/1302 nt)	dcuA <-	C4-dicarboxylate antiporter
1	10	10	1080511	&Delta;4 bp	coding (1207-1210/1509 nt)	putP ->	proline:sodium symporter
1	10	10	1200550	IS2 (+) +5 bp	coding (253-257/1128 nt)	intE <-	e14 prophage; putative integrase
1	10	10	1398586	IS2 (+) +5 bp	coding (33-37/951 nt)	uspE <-	stress-induced protein
1	10	10	4366486	IS2 (+) +5 bp	coding (284-288/1302 nt)	dcuA <-	C4-dicarboxylate antiporter
1	16	1	1080511	&Delta;4 bp	coding (1207-1210/1509 nt)	putP ->	proline:Na(+) symporter
1	16	1	1913240	G->A	P526L (CCA->CTA)	prc <-	tail-specific protease
1	16	1	1972056	&Delta;6,447 bp	IS1-mediated	[tar]-flhD	[tar], cheW, cheA, motB, motA, flhC, flhD
1	16	1	2928069	IS1 (+) +9 bp	intergenic (+397/-152)	ppnN -> / -> sdaC	nucleotide 5'-monophosphate nucleosidase/serine:H(+) symporter SdaC
1	16	1	3239807	T->C	intergenic (+262/-137)	alx -> / -> sstT	putative membrane-bound redox modulator Alx/serine/threonine:Na(+) symporter
1	16	1	3240844	G->A	A301T (GCG->ACG)	sstT ->	serine/threonine:Na(+) symporter
1	16	1	3923435	T->G	P82P (CCA->CCC)	rsmG <-	16S rRNA m(7)G527 methyltransferase
1	16	1	4186756	C->A	H469Q (CAC->CAA)	rpoC ->	RNA polymerase subunit beta'
1	16	1	4366486	IS2 (+) +5 bp	coding (284-288/1302 nt)	dcuA <-	C4-dicarboxylate transporter DcuA
1	16	1	4543608	&Delta;1 bp :: IS186 (+) +6 bp :: &Delta;1 bp	coding (494-499/549 nt)	fimA ->	type 1 fimbriae major subunit
1	16	2	1080511	&Delta;4 bp	coding (1207-1210/1509 nt)	putP ->	proline:Na(+) symporter
1	16	2	1913240	G->A	P526L (CCA->CTA)	prc <-	tail-specific protease
1	16	2	1972056	&Delta;6,447 bp	IS1-mediated	[tar]-flhD	[tar], cheW, cheA, motB, motA, flhC, flhD
1	16	2	2928069	IS1 (+) +9 bp	intergenic (+397/-152)	ppnN -> / -> sdaC	nucleotide 5'-monophosphate nucleosidase/serine:H(+) symporter SdaC
1	16	2	3239807	T->C	intergenic (+262/-137)	alx -> / -> sstT	putative membrane-bound redox modulator Alx/serine/threonine:Na(+) symporter
1	16	2	3240844	G->A	A301T (GCG->ACG)	sstT ->	serine/threonine:Na(+) symporter
1	16	2	3923435	T->G	P82P (CCA->CCC)	rsmG <-	16S rRNA m(7)G527 methyltransferase
1	16	2	4186756	C->A	H469Q (CAC->CAA)	rpoC ->	RNA polymerase subunit beta'
1	16	2	4366486	IS2 (+) +5 bp	coding (284-288/1302 nt)	dcuA <-	C4-dicarboxylate transporter DcuA
1	16	2	4543608	&Delta;1 bp :: IS186 (+) +6 bp :: &Delta;1 bp	coding (494-499/549 nt)	fimA ->	type 1 fimbriae major subunit
1	16	3	1080511	&Delta;4 bp	coding (1207-1210/1509 nt)	putP ->	proline:Na(+) symporter
1	16	3	1398586	IS2 (+) +5 bp	coding (33-37/951 nt)	uspE <-	universal stress protein with a role cellular motility
1	16	3	1913429	T->G	D463A (GAT->GCT)	prc <-	tail-specific protease
1	16	3	1976534	&Delta;1,969 bp	IS1-mediated	[motA]-flhD	[motA], flhC, flhD
1	16	3	3240844	G->A	A301T (GCG->ACG)	sstT ->	serine/threonine:Na(+) symporter
1	16	3	3352392	C->A	V212F (GTC->TTC)	arcB <-	sensory histidine kinase ArcB
1	16	3	3923435	T->G	P82P (CCA->CCC)	rsmG <-	16S rRNA m(7)G527 methyltransferase
1	16	3	4186756	C->A	H469Q (CAC->CAA)	rpoC ->	RNA polymerase subunit beta'
1	16	3	4366486	IS2 (+) +5 bp	coding (284-288/1302 nt)	dcuA <-	C4-dicarboxylate transporter DcuA
1	16	4	1080511	&Delta;4 bp	coding (1207-1210/1509 nt)	putP ->	proline:Na(+) symporter
1	16	4	1398586	IS2 (+) +5 bp	coding (33-37/951 nt)	uspE <-	universal stress protein with a role cellular motility
1	16	4	1913429	T->G	D463A (GAT->GCT)	prc <-	tail-specific protease
1	16	4	1976534	&Delta;1,969 bp	IS1-mediated	[motA]-flhD	[motA], flhC, flhD
1	16	4	3240844	G->A	A301T (GCG->ACG)	sstT ->	serine/threonine:Na(+) symporter
1	16	4	3352392	C->A	V212F (GTC->TTC)	arcB <-	sensory histidine kinase ArcB
1	16	4	3923435	T->G	P82P (CCA->CCC)	rsmG <-	16S rRNA m(7)G527 methyltransferase
1	16	4	4186756	C->A	H469Q (CAC->CAA)	rpoC ->	RNA polymerase subunit beta'
1	16	4	4366486	IS2 (+) +5 bp	coding (284-288/1302 nt)	dcuA <-	C4-dicarboxylate transporter DcuA
1	16	5	1080511	&Delta;4 bp	coding (1207-1210/1509 nt)	putP ->	proline:Na(+) symporter
1	16	5	1398586	IS2 (+) +5 bp	coding (33-37/951 nt)	uspE <-	universal stress protein with a role cellular motility
1	16	5	1913429	T->G	D463A (GAT->GCT)	prc <-	tail-specific protease
1	16	5	1976534	&Delta;1,969 bp	IS1-mediated	[motA]-flhD	[motA], flhC, flhD
1	16	5	3240844	G->A	A301T (GCG->ACG)	sstT ->	serine/threonine:Na(+) symporter
1	16	5	3352392	C->A	V212F (GTC->TTC)	arcB <-	sensory histidine kinase ArcB
1	16	5	3923435	T->G	P82P (CCA->CCC)	rsmG <-	16S rRNA m(7)G527 methyltransferase
1	16	5	4186756	C->A	H469Q (CAC->CAA)	rpoC ->	RNA polymerase subunit beta'
1	16	5	4366486	IS2 (+) +5 bp	coding (284-288/1302 nt)	dcuA <-	C4-dicarboxylate transporter DcuA
1	16	6	1080511	&Delta;4 bp	coding (1207-1210/1509 nt)	putP ->	proline:Na(+) symporter
1	16	6	1200550	IS2 (+) +5 bp	coding (253-257/1128 nt)	intE <-	e14 prophage; putative integrase
1	16	6	1398586	IS2 (+) +5 bp	coding (33-37/951 nt)	uspE <-	universal stress protein with a role cellular motility
1	16	6	1913429	T->G	D463A (GAT->GCT)	prc <-	tail-specific protease
1	16	6	1978141	&Delta;362 bp	IS1-mediated	[flhD]	[flhD]
1	16	6	3240844	G->A	A301T (GCG->ACG)	sstT ->	serine/threonine:Na(+) symporter
1	16	6	3923435	T->G	P82P (CCA->CCC)	rsmG <-	16S rRNA m(7)G527 methyltransferase
1	16	6	4186756	C->A	H469Q (CAC->CAA)	rpoC ->	RNA polymerase subunit beta'
1	16	6	4366486	IS2 (+) +5 bp	coding (284-288/1302 nt)	dcuA <-	C4-dicarboxylate transporter DcuA
1	16	7	1080511	&Delta;4 bp	coding (1207-1210/1509 nt)	putP ->	proline:Na(+) symporter
1	16	7	1913240	G->A	P526L (CCA->CTA)	prc <-	tail-specific protease
1	16	7	1972056	&Delta;6,447 bp	IS1-mediated	[tar]-flhD	[tar], cheW, cheA, motB, motA, flhC, flhD
1	16	7	2928069	IS1 (+) +9 bp	intergenic (+397/-152)	ppnN -> / -> sdaC	nucleotide 5'-monophosphate nucleosidase/serine:H(+) symporter SdaC
1	16	7	3239807	T->C	intergenic (+262/-137)	alx -> / -> sstT	putative membrane-bound redox modulator Alx/serine/threonine:Na(+) symporter
1	16	7	3240844	G->A	A301T (GCG->ACG)	sstT ->	serine/threonine:Na(+) symporter
1	16	7	3923435	T->G	P82P (CCA->CCC)	rsmG <-	16S rRNA m(7)G527 methyltransferase
1	16	7	4186756	C->A	H469Q (CAC->CAA)	rpoC ->	RNA polymerase subunit beta'
1	16	7	4366486	IS2 (+) +5 bp	coding (284-288/1302 nt)	dcuA <-	C4-dicarboxylate transporter DcuA
1	16	7	4543608	&Delta;1 bp :: IS186 (+) +6 bp :: &Delta;1 bp	coding (494-499/549 nt)	fimA ->	type 1 fimbriae major subunit
1	16	8	1080511	&Delta;4 bp	coding (1207-1210/1509 nt)	putP ->	proline:Na(+) symporter
1	16	8	1913240	G->A	P526L (CCA->CTA)	prc <-	tail-specific protease
1	16	8	1972056	&Delta;6,447 bp	IS1-mediated	[tar]-flhD	[tar], cheW, cheA, motB, motA, flhC, flhD
1	16	8	2928069	IS1 (+) +9 bp	intergenic (+397/-152)	ppnN -> / -> sdaC	nucleotide 5'-monophosphate nucleosidase/serine:H(+) symporter SdaC
1	16	8	3239807	T->C	intergenic (+262/-137)	alx -> / -> sstT	putative membrane-bound redox modulator Alx/serine/threonine:Na(+) symporter
1	16	8	3240844	G->A	A301T (GCG->ACG)	sstT ->	serine/threonine:Na(+) symporter
1	16	8	3923435	T->G	P82P (CCA->CCC)	rsmG <-	16S rRNA m(7)G527 methyltransferase
1	16	8	4186756	C->A	H469Q (CAC->CAA)	rpoC ->	RNA polymerase subunit beta'
1	16	8	4366486	IS2 (+) +5 bp	coding (284-288/1302 nt)	dcuA <-	C4-dicarboxylate transporter DcuA
1	16	8	4543608	&Delta;1 bp :: IS186 (+) +6 bp :: &Delta;1 bp	coding (494-499/549 nt)	fimA ->	type 1 fimbriae major subunit
1	16	9	1125603	IS2 (+) +5 bp	coding (42-46/585 nt)	rimJ ->	ribosomal-protein-S5-alanine N-acetyltransferase
1	16	9	1915463	#NAME?	coding (72/699 nt)	proQ <-	RNA chaperone ProQ
1	16	9	1966358	A->T	intergenic (-167/+35)	flhB <- / <- cheZ	flagellar biosynthesis protein FlhB/chemotaxis protein CheZ
1	16	9	3050808	C->A	intergenic (-141/-150)	gcvT <- / -> yqfI	aminomethyltransferase/protein YqfI
1	16	9	3352749	&Delta;42 bp	coding (236-277/2337 nt)	arcB <-	sensory histidine kinase ArcB
1	16	9	3486178	A->G	H20R (CAC->CGC)	crp ->	DNA-binding transcriptional dual regulator CRP
1	16	9	4429854	A->G	intergenic (+299/-10)	fklB -> / -> cycA	FKBP-type peptidyl-prolyl cis-trans isomerase FklB/serine/alanine/glycine/cycloserine:H(+)symporter
1	16	10	1080511	&Delta;4 bp	coding (1207-1210/1509 nt)	putP ->	proline:Na(+) symporter
1	16	10	1398586	IS2 (+) +5 bp	coding (33-37/951 nt)	uspE <-	universal stress protein with a role cellular motility
1	16	10	1913429	T->G	D463A (GAT->GCT)	prc <-	tail-specific protease
1	16	10	1976534	&Delta;1,969 bp	IS1-mediated	[motA]-flhD	[motA], flhC, flhD
1	16	10	3240844	G->A	A301T (GCG->ACG)	sstT ->	serine/threonine:Na(+) symporter
1	16	10	3352392	C->A	V212F (GTC->TTC)	arcB <-	sensory histidine kinase ArcB
1	16	10	3923435	T->G	P82P (CCA->CCC)	rsmG <-	16S rRNA m(7)G527 methyltransferase
1	16	10	4186756	C->A	H469Q (CAC->CAA)	rpoC ->	RNA polymerase subunit beta'
1	16	10	4366486	IS2 (+) +5 bp	coding (284-288/1302 nt)	dcuA <-	C4-dicarboxylate transporter DcuA
2	2	1	882206	IS1 (+) +9 bp	coding (521-529/759 nt)	deoR <-	deoxyribose-5-phosphate-inducible deoxyribose operon transcriptional repressor; repressor of nupG and tsx
2	2	1	916573	G->A	G34D (GGT->GAT)	ybjD ->	putative OLD family ATP-dependent endonuclease; DUF2813 family protein
2	2	1	1553911	G->A	intergenic (-73/+61)	adhP <- / <- maeA	ethanol-active dehydrogenase/acetaldehyde-active reductase/malate dehydrogenase, decarboxylating, NAD-requiring; malic enzyme
2	2	1	1636084	IS2 (+) +5 bp	pseudogene (280-284/528 nt)	nohQ <-	pseudogene, Qin prophage; Phage DNA packaging protein Nu1 family;Phage or Prophage Related; DNA packaging protein NU1 homolog from lambdoid prophage Qin
2	2	1	4123705	C->T	C251Y (TGC->TAC)	cytR <-	Anti-activator for CytR-CRP nucleoside utilization regulon
2	2	2	882206	IS1 (+) +9 bp	coding (521-529/759 nt)	deoR <-	deoxyribose-5-phosphate-inducible deoxyribose operon transcriptional repressor; repressor of nupG and tsx
2	2	2	916573	G->A	G34D (GGT->GAT)	ybjD ->	putative OLD family ATP-dependent endonuclease; DUF2813 family protein
2	2	2	1553911	G->A	intergenic (-73/+61)	adhP <- / <- maeA	ethanol-active dehydrogenase/acetaldehyde-active reductase/malate dehydrogenase, decarboxylating, NAD-requiring; malic enzyme
2	2	2	4123705	C->T	C251Y (TGC->TAC)	cytR <-	Anti-activator for CytR-CRP nucleoside utilization regulon
2	2	3	380022	(G)<sub>10->9</sub>	intergenic (-141/+47)	frmR <- / <- yaiO	regulator protein that represses frmRAB operon/outer membrane protein
2	2	3	502094	A->G	V382A (GTA->GCA)	ybaL <-	inner membrane putative NAD(P)-binding transporter
2	2	3	530125	T->C	intergenic (-109/+7)	ylbG <- / <- mnmH	pseudogene, DNA-binding transcriptional regulator homology/tRNA 2-selenouridine synthase, selenophosphate-dependent
2	2	3	603021	G->A	V355M (GTG->ATG)	pheP ->	phenylalanine transporter
2	2	3	689114	C->T	intergenic (-101/+229)	insH1 <- / <- lnt	IS5 transposase and trans-activator/apolipoprotein N-acyltransferase
2	2	3	1355035	G->A	R146C (CGT->TGT)	sapB <-	antimicrobial peptide transport ABC transporter permease
2	2	3	1463176	T->C	F351S (TTC->TCC)	paaK ->	phenylacetyl-CoA ligase
2	2	3	1464211	&Delta;1 bp	coding (673/951 nt)	paaX ->	transcriptional repressor of phenylacetic acid degradation paa operon, phenylacetyl-CoA inducer
2	2	3	1738094	(A)<sub>7->8</sub>	coding (251/1026 nt)	purR ->	transcriptional repressor, hypoxanthine-binding
2	2	3	1910044	(A)<sub>5->6</sub>	coding (56/792 nt)	kdgR <-	KDG regulon transcriptional repressor
2	2	3	1925032	G->A	intergenic (-63/-76)	yobA <- / -> holE	CopC family protein/DNA polymerase III, theta subunit
2	2	3	2837464	T->C	intergenic (-39/+114)	hypF <- / <- hydN	carbamoyl phosphate phosphatase and [NiFe] hydrogenase maturation protein/formate dehydrogenase-H, [4Fe-4S] ferredoxin subunit
2	2	3	2857991	C->A	T300K (ACG->AAG)	mutS ->	methyl-directed mismatch repair protein
2	2	3	3337882	G->A	R4C (CGT->TGT)	mlaC <-	ABC transporter maintaining OM lipid asymmetry, periplasmic binding protein
2	2	3	3707549	A->T	Y53N (TAT->AAT)	dppA <-	dipeptide/heme ABC transporter periplasmic binding protein; dipeptide chemotaxis receptor
2	2	3	4002910	A->G	F95S (TTT->TCT)	yigG <-	PRK11371 family inner membrane protein
2	2	3	4185059	A->G	E1272G (GAG->GGG)	rpoB ->	RNA polymerase, beta subunit
2	2	3	4220541	T->C	A649A (GCA->GCG)	arpA <-	ankyrin repeat protein
2	2	3	4290738	A->G	Y88C (TAC->TGC)	nrfD ->	formate-dependent nitrite reductase, membrane subunit
2	2	3	4521618	A->G	S135P (TCA->CCA)	yjhF <-	putative transporter
2	2	3	4637830	G->A	A379T (GCC->ACC)	creC ->	sensory histidine kinase in two-component regulatory system with CreB or PhoB
2	2	4	882206	IS1 (+) +9 bp	coding (521-529/759 nt)	deoR <-	deoxyribose-5-phosphate-inducible deoxyribose operon transcriptional repressor; repressor of nupG and tsx
2	2	4	916573	G->A	G34D (GGT->GAT)	ybjD ->	putative OLD family ATP-dependent endonuclease; DUF2813 family protein
2	2	4	1553911	G->A	intergenic (-73/+61)	adhP <- / <- maeA	ethanol-active dehydrogenase/acetaldehyde-active reductase/malate dehydrogenase, decarboxylating, NAD-requiring; malic enzyme
2	2	4	4123705	C->T	C251Y (TGC->TAC)	cytR <-	Anti-activator for CytR-CRP nucleoside utilization regulon
2	2	5	689114	C->T	intergenic (-101/+229)	insH1 <- / <- lnt	IS5 transposase and trans-activator/apolipoprotein N-acyltransferase
2	2	5	810577	C->T	A66V (GCG->GTG)	bioF ->	8-amino-7-oxononanoate synthase
2	2	5	1064628	C->T	A198V (GCA->GTA)	yccE ->	uncharacterized protein
2	2	5	1738094	(A)<sub>7->8</sub>	coding (251/1026 nt)	purR ->	transcriptional repressor, hypoxanthine-binding
2	2	5	1770952	IS2 (-) +5 bp	coding (338-342/357 nt)	ydiL ->	putative HTH domain DNA-binding protein
2	2	5	1913888	G->A	P310L (CCG->CTG)	prc <-	carboxy-terminal protease for penicillin-binding protein 3
2	2	5	2857991	C->A	T300K (ACG->AAG)	mutS ->	methyl-directed mismatch repair protein
2	2	5	2867086	G->A	R156W (CGG->TGG)	rpoS <-	RNA polymerase, sigma S (sigma 38) factor
2	2	5	3239796	A->G	intergenic (+251/-148)	alx -> / -> sstT	putative membrane-bound redox modulator/sodium:serine/threonine symporter
2	2	5	3240844	G->A	A301T (GCG->ACG)	sstT ->	sodium:serine/threonine symporter
2	2	5	3769176	IS2 (-) +5 bp	pseudogene (202-206/282 nt)	yibW ->	pseudogene, rhsA-linked
2	2	5	3968609	C->T	L232F (CTC->TTC)	wecA ->	UDP-GlcNAc:undecaprenylphosphate GlcNAc-1-phosphate transferase
2	2	5	4002910	A->G	F95S (TTT->TCT)	yigG <-	PRK11371 family inner membrane protein
2	2	5	4171557	C->G	intergenic (+13/-80)	rrlB -> / -> rrfB	23S ribosomal RNA of rrnB operon/5S ribosomal RNA of rrnB operon
2	2	5	4185059	A->G	E1272G (GAG->GGG)	rpoB ->	RNA polymerase, beta subunit
2	2	5	4290738	A->G	Y88C (TAC->TGC)	nrfD ->	formate-dependent nitrite reductase, membrane subunit
2	2	6	882206	IS1 (+) +9 bp	coding (521-529/759 nt)	deoR <-	deoxyribose-5-phosphate-inducible deoxyribose operon transcriptional repressor; repressor of nupG and tsx
2	2	6	916573	G->A	G34D (GGT->GAT)	ybjD ->	putative OLD family ATP-dependent endonuclease; DUF2813 family protein
2	2	6	1553911	G->A	intergenic (-73/+61)	adhP <- / <- maeA	ethanol-active dehydrogenase/acetaldehyde-active reductase/malate dehydrogenase, decarboxylating, NAD-requiring; malic enzyme
2	2	6	4123705	C->T	C251Y (TGC->TAC)	cytR <-	Anti-activator for CytR-CRP nucleoside utilization regulon
2	2	7	882206	IS1 (+) +9 bp	coding (521-529/759 nt)	deoR <-	deoxyribose-5-phosphate-inducible deoxyribose operon transcriptional repressor; repressor of nupG and tsx
2	2	7	916573	G->A	G34D (GGT->GAT)	ybjD ->	putative OLD family ATP-dependent endonuclease; DUF2813 family protein
2	2	7	1553911	G->A	intergenic (-73/+61)	adhP <- / <- maeA	ethanol-active dehydrogenase/acetaldehyde-active reductase/malate dehydrogenase, decarboxylating, NAD-requiring; malic enzyme
2	2	7	4123705	C->T	C251Y (TGC->TAC)	cytR <-	Anti-activator for CytR-CRP nucleoside utilization regulon
2	2	8	882206	IS1 (+) +9 bp	coding (521-529/759 nt)	deoR <-	deoxyribose-5-phosphate-inducible deoxyribose operon transcriptional repressor; repressor of nupG and tsx
2	2	8	916573	G->A	G34D (GGT->GAT)	ybjD ->	putative OLD family ATP-dependent endonuclease; DUF2813 family protein
2	2	8	1553911	G->A	intergenic (-73/+61)	adhP <- / <- maeA	ethanol-active dehydrogenase/acetaldehyde-active reductase/malate dehydrogenase, decarboxylating, NAD-requiring; malic enzyme
2	2	8	4123705	C->T	C251Y (TGC->TAC)	cytR <-	Anti-activator for CytR-CRP nucleoside utilization regulon
2	2	9	882206	IS1 (+) +9 bp	coding (521-529/759 nt)	deoR <-	deoxyribose-5-phosphate-inducible deoxyribose operon transcriptional repressor; repressor of nupG and tsx
2	2	9	916573	G->A	G34D (GGT->GAT)	ybjD ->	putative OLD family ATP-dependent endonuclease; DUF2813 family protein
2	2	9	1553911	G->A	intergenic (-73/+61)	adhP <- / <- maeA	ethanol-active dehydrogenase/acetaldehyde-active reductase/malate dehydrogenase, decarboxylating, NAD-requiring; malic enzyme
2	2	9	4123705	C->T	C251Y (TGC->TAC)	cytR <-	Anti-activator for CytR-CRP nucleoside utilization regulon
2	2	10	662949	&Delta;1 bp	coding (1015/1212 nt)	dacA <-	D-alanyl-D-alanine carboxypeptidase (penicillin-binding protein 5)
2	2	10	1142435	G->A	Q645* (CAG->TAG)	rne <-	endoribonuclease; RNA-binding protein;RNA degradosome binding protein
2	2	10	1235454	IS2 (-) +5 bp	coding (517-521/720 nt)	fadR ->	fatty acid metabolism regulon transcriptional regulator
2	2	10	1915168	C->A	E123* (GAA->TAA)	proQ <-	RNA chaperone, putative ProP translation regulator
2	2	10	3377994	T->A	I72F (ATC->TTC)	rpsI <-	30S ribosomal subunit protein S9
2	2	11	882206	IS1 (+) +9 bp	coding (521-529/759 nt)	deoR <-	deoxyribose-5-phosphate-inducible deoxyribose operon transcriptional repressor; repressor of nupG and tsx
2	2	11	916573	G->A	G34D (GGT->GAT)	ybjD ->	putative OLD family ATP-dependent endonuclease; DUF2813 family protein
2	2	11	1553911	G->A	intergenic (-73/+61)	adhP <- / <- maeA	ethanol-active dehydrogenase/acetaldehyde-active reductase/malate dehydrogenase, decarboxylating, NAD-requiring; malic enzyme
2	2	11	4123705	C->T	C251Y (TGC->TAC)	cytR <-	Anti-activator for CytR-CRP nucleoside utilization regulon
2	10	1	882206	IS1 (+) +9 bp	coding (521-529/759 nt)	deoR <-	deoxyribose-5-phosphate-inducible deoxyribose operon transcriptional repressor; repressor of nupG and tsx
2	10	1	922537	IS2 (+) +5 bp	coding (50-54/225 nt)	cspD <-	inhibitor of DNA replication, cold shock protein homolog
2	10	1	1553911	G->A	intergenic (-73/+61)	adhP <- / <- maeA	ethanol-active dehydrogenase/acetaldehyde-active reductase/malate dehydrogenase, decarboxylating, NAD-requiring; malic enzyme
2	10	1	4123705	C->T	C251Y (TGC->TAC)	cytR <-	Anti-activator for CytR-CRP nucleoside utilization regulon
2	10	2	882206	IS1 (+) +9 bp	coding (521-529/759 nt)	deoR <-	deoxyribose-5-phosphate-inducible deoxyribose operon transcriptional repressor; repressor of nupG and tsx
2	10	2	922537	IS2 (+) +5 bp	coding (50-54/225 nt)	cspD <-	inhibitor of DNA replication, cold shock protein homolog
2	10	2	1553911	G->A	intergenic (-73/+61)	adhP <- / <- maeA	ethanol-active dehydrogenase/acetaldehyde-active reductase/malate dehydrogenase, decarboxylating, NAD-requiring; malic enzyme
2	10	2	4123705	C->T	C251Y (TGC->TAC)	cytR <-	Anti-activator for CytR-CRP nucleoside utilization regulon
2	10	3	688984	C->T	G10G (GGG->GGA)	insH1 <-	IS5 transposase and trans-activator
2	10	3	882206	IS1 (+) +9 bp	coding (521-529/759 nt)	deoR <-	deoxyribose-5-phosphate-inducible deoxyribose operon transcriptional repressor; repressor of nupG and tsx
2	10	3	922537	IS2 (+) +5 bp	coding (50-54/225 nt)	cspD <-	inhibitor of DNA replication, cold shock protein homolog
2	10	3	1553911	G->A	intergenic (-73/+61)	adhP <- / <- maeA	ethanol-active dehydrogenase/acetaldehyde-active reductase/malate dehydrogenase, decarboxylating, NAD-requiring; malic enzyme
2	10	3	4123705	C->T	C251Y (TGC->TAC)	cytR <-	Anti-activator for CytR-CRP nucleoside utilization regulon
2	10	4	882206	IS1 (+) +9 bp	coding (521-529/759 nt)	deoR <-	deoxyribose-5-phosphate-inducible deoxyribose operon transcriptional repressor; repressor of nupG and tsx
2	10	4	922537	IS2 (+) +5 bp	coding (50-54/225 nt)	cspD <-	inhibitor of DNA replication, cold shock protein homolog
2	10	5	882206	IS1 (+) +9 bp	coding (521-529/759 nt)	deoR <-	deoxyribose-5-phosphate-inducible deoxyribose operon transcriptional repressor; repressor of nupG and tsx
2	10	5	922537	IS2 (+) +5 bp	coding (50-54/225 nt)	cspD <-	inhibitor of DNA replication, cold shock protein homolog
2	10	5	1553911	G->A	intergenic (-73/+61)	adhP <- / <- maeA	ethanol-active dehydrogenase/acetaldehyde-active reductase/malate dehydrogenase, decarboxylating, NAD-requiring; malic enzyme
2	10	5	4123705	C->T	C251Y (TGC->TAC)	cytR <-	Anti-activator for CytR-CRP nucleoside utilization regulon
2	10	6	882206	IS1 (+) +9 bp	coding (521-529/759 nt)	deoR <-	deoxyribose-5-phosphate-inducible deoxyribose operon transcriptional repressor; repressor of nupG and tsx
2	10	6	922537	IS2 (+) +5 bp	coding (50-54/225 nt)	cspD <-	inhibitor of DNA replication, cold shock protein homolog
2	10	6	1553911	G->A	intergenic (-73/+61)	adhP <- / <- maeA	ethanol-active dehydrogenase/acetaldehyde-active reductase/malate dehydrogenase, decarboxylating, NAD-requiring; malic enzyme
2	10	6	4123705	C->T	C251Y (TGC->TAC)	cytR <-	Anti-activator for CytR-CRP nucleoside utilization regulon
2	10	7	882206	IS1 (+) +9 bp	coding (521-529/759 nt)	deoR <-	deoxyribose-5-phosphate-inducible deoxyribose operon transcriptional repressor; repressor of nupG and tsx
2	10	7	922537	IS2 (+) +5 bp	coding (50-54/225 nt)	cspD <-	inhibitor of DNA replication, cold shock protein homolog
2	10	7	1553911	G->A	intergenic (-73/+61)	adhP <- / <- maeA	ethanol-active dehydrogenase/acetaldehyde-active reductase/malate dehydrogenase, decarboxylating, NAD-requiring; malic enzyme
2	10	7	4123705	C->T	C251Y (TGC->TAC)	cytR <-	Anti-activator for CytR-CRP nucleoside utilization regulon
2	10	8	882206	IS1 (+) +9 bp	coding (521-529/759 nt)	deoR <-	deoxyribose-5-phosphate-inducible deoxyribose operon transcriptional repressor; repressor of nupG and tsx
2	10	8	922537	IS2 (+) +5 bp	coding (50-54/225 nt)	cspD <-	inhibitor of DNA replication, cold shock protein homolog
2	10	8	1553911	G->A	intergenic (-73/+61)	adhP <- / <- maeA	ethanol-active dehydrogenase/acetaldehyde-active reductase/malate dehydrogenase, decarboxylating, NAD-requiring; malic enzyme
2	10	8	4123705	C->T	C251Y (TGC->TAC)	cytR <-	Anti-activator for CytR-CRP nucleoside utilization regulon
2	10	9	882206	IS1 (+) +9 bp	coding (521-529/759 nt)	deoR <-	deoxyribose-5-phosphate-inducible deoxyribose operon transcriptional repressor; repressor of nupG and tsx
2	10	9	922537	IS2 (+) +5 bp	coding (50-54/225 nt)	cspD <-	inhibitor of DNA replication, cold shock protein homolog
2	10	9	1553911	G->A	intergenic (-73/+61)	adhP <- / <- maeA	ethanol-active dehydrogenase/acetaldehyde-active reductase/malate dehydrogenase, decarboxylating, NAD-requiring; malic enzyme
2	10	9	4123705	C->T	C251Y (TGC->TAC)	cytR <-	Anti-activator for CytR-CRP nucleoside utilization regulon
2	10	10	882206	IS1 (+) +9 bp	coding (521-529/759 nt)	deoR <-	deoxyribose-5-phosphate-inducible deoxyribose operon transcriptional repressor; repressor of nupG and tsx
2	10	10	922537	IS2 (+) +5 bp	coding (50-54/225 nt)	cspD <-	inhibitor of DNA replication, cold shock protein homolog
2	16	1	882206	IS1 (+) +9 bp	coding (521-529/759 nt)	deoR <-	DNA-binding transcriptional repressor DeoR
2	16	1	922537	IS2 (+) +5 bp	coding (50-54/225 nt)	cspD <-	DNA replication inhibitor
2	16	1	1553911	G->A	intergenic (-73/+61)	adhP <- / <- maeA	ethanol dehydrogenase/alcohol dehydrogenase/malate dehydrogenase, NAD-requiring
2	16	1	1964325	&Delta;1 bp	coding (726/2079 nt)	flhA <-	flagellar biosynthesis protein FlhA
2	16	1	4123705	C->T	C251Y (TGC->TAC)	cytR <-	DNA-binding transcriptional repressor CytR
2	16	2	882206	IS1 (+) +9 bp	coding (521-529/759 nt)	deoR <-	DNA-binding transcriptional repressor DeoR
2	16	2	922537	IS2 (+) +5 bp	coding (50-54/225 nt)	cspD <-	DNA replication inhibitor
2	16	2	1553911	G->A	intergenic (-73/+61)	adhP <- / <- maeA	ethanol dehydrogenase/alcohol dehydrogenase/malate dehydrogenase, NAD-requiring
2	16	2	4123705	C->T	C251Y (TGC->TAC)	cytR <-	DNA-binding transcriptional repressor CytR
2	16	3	882206	IS1 (+) +9 bp	coding (521-529/759 nt)	deoR <-	DNA-binding transcriptional repressor DeoR
2	16	3	922537	IS2 (+) +5 bp	coding (50-54/225 nt)	cspD <-	DNA replication inhibitor
2	16	3	1553911	G->A	intergenic (-73/+61)	adhP <- / <- maeA	ethanol dehydrogenase/alcohol dehydrogenase/malate dehydrogenase, NAD-requiring
2	16	3	1972943	&Delta;5,560 bp	IS1-mediated	[cheW]-flhD	[cheW], cheA, motB, motA, flhC, flhD
2	16	3	4123705	C->T	C251Y (TGC->TAC)	cytR <-	DNA-binding transcriptional repressor CytR
2	16	4	882206	IS1 (+) +9 bp	coding (521-529/759 nt)	deoR <-	DNA-binding transcriptional repressor DeoR
2	16	4	922537	IS2 (+) +5 bp	coding (50-54/225 nt)	cspD <-	DNA replication inhibitor
2	16	4	1553911	G->A	intergenic (-73/+61)	adhP <- / <- maeA	ethanol dehydrogenase/alcohol dehydrogenase/malate dehydrogenase, NAD-requiring
2	16	4	2015072	C->T	Q65* (CAG->TAG)	fliG ->	flagellar motor switch protein FliG
2	16	4	2343983	G->A	Q63* (CAA->TAA)	yfaL <-	putative autotransporter adhesin YfaL
2	16	4	4123705	C->T	C251Y (TGC->TAC)	cytR <-	DNA-binding transcriptional repressor CytR
2	16	5	882206	IS1 (+) +9 bp	coding (521-529/759 nt)	deoR <-	DNA-binding transcriptional repressor DeoR
2	16	5	922537	IS2 (+) +5 bp	coding (50-54/225 nt)	cspD <-	DNA replication inhibitor
2	16	5	1553911	G->A	intergenic (-73/+61)	adhP <- / <- maeA	ethanol dehydrogenase/alcohol dehydrogenase/malate dehydrogenase, NAD-requiring
2	16	5	2022171	&Delta;1 bp	coding (303/738 nt)	fliP ->	flagellar biosynthesis protein FliP
2	16	5	4123705	C->T	C251Y (TGC->TAC)	cytR <-	DNA-binding transcriptional repressor CytR
2	16	6	882206	IS1 (+) +9 bp	coding (521-529/759 nt)	deoR <-	DNA-binding transcriptional repressor DeoR
2	16	6	922537	IS2 (+) +5 bp	coding (50-54/225 nt)	cspD <-	DNA replication inhibitor
2	16	6	1253176	T->G	K926T (AAA->ACA)	ycgV <-	putative autotransporter adhesin YcgV
2	16	6	1553911	G->A	intergenic (-73/+61)	adhP <- / <- maeA	ethanol dehydrogenase/alcohol dehydrogenase/malate dehydrogenase, NAD-requiring
2	16	6	1961883	C->T	intergenic (+88/-89)	argS -> / -> yecT	arginine--tRNA ligase/protein YecT
2	16	6	1962604	&Delta;15,899 bp	IS1-mediated	[flhE]-flhD	<b>15 genes</b><noscript>[flhE], flhA, flhB, cheZ, cheY, cheB, cheR, tap, tar, cheW, cheA, motB, motA, flhC, flhD</noscript><div id="gene_hide_DEL_7" class="hidden">[flhE], flhA, flhB, cheZ, cheY, cheB, cheR, tap, tar, cheW, cheA, motB, motA, flhC, flhD</div><input id="gene_hide_DEL_7_button" type="button" onclick="hideTog('gene_hide_DEL_7');showTog('gene_hide_DEL_7_button')" value="Show" />
2	16	6	4123705	C->T	C251Y (TGC->TAC)	cytR <-	DNA-binding transcriptional repressor CytR
2	16	7	882206	IS1 (+) +9 bp	coding (521-529/759 nt)	deoR <-	DNA-binding transcriptional repressor DeoR
2	16	7	922537	IS2 (+) +5 bp	coding (50-54/225 nt)	cspD <-	DNA replication inhibitor
2	16	7	1553911	G->A	intergenic (-73/+61)	adhP <- / <- maeA	ethanol dehydrogenase/alcohol dehydrogenase/malate dehydrogenase, NAD-requiring
2	16	7	2022171	&Delta;1 bp	coding (303/738 nt)	fliP ->	flagellar biosynthesis protein FliP
2	16	7	4123705	C->T	C251Y (TGC->TAC)	cytR <-	DNA-binding transcriptional repressor CytR
2	16	8	882206	IS1 (+) +9 bp	coding (521-529/759 nt)	deoR <-	DNA-binding transcriptional repressor DeoR
2	16	8	922537	IS2 (+) +5 bp	coding (50-54/225 nt)	cspD <-	DNA replication inhibitor
2	16	8	1553911	G->A	intergenic (-73/+61)	adhP <- / <- maeA	ethanol dehydrogenase/alcohol dehydrogenase/malate dehydrogenase, NAD-requiring
2	16	8	2022171	&Delta;1 bp	coding (303/738 nt)	fliP ->	flagellar biosynthesis protein FliP
2	16	8	4123705	C->T	C251Y (TGC->TAC)	cytR <-	DNA-binding transcriptional repressor CytR
2	16	9	37472	T->C	Q118R (CAA->CGA)	caiC <-	carnitine-CoA ligase
2	16	9	62170	C->T	L365L (CTG->CTA)	rapA <-	RNA polymerase-binding ATPase and RNAP recycling factor
2	16	9	689114	C->T	intergenic (-101/+229)	insH-3 <- / <- lnt	IS5 transposase and trans-activator/apolipoprotein N-acyltransferase
2	16	9	1055072	C->T	R369R (CGG->CGA)	torS <-	sensory histidine kinase TorS
2	16	9	1534657	G->A	G212S (GGC->AGC)	nhoA ->	arylamine N-acetyltransferase
2	16	9	1580363	G->A	A143V (GCC->GTC)	ydeM <-	putative anaerobic sulfatase maturation enzyme YdeM
2	16	9	1738094	(A)<sub>7->8</sub>	coding (251/1026 nt)	purR ->	DNA-binding transcriptional repressor PurR
2	16	9	1770952	IS2 (-) +5 bp	coding (338-342/357 nt)	ydiL ->	DUF1870 domain-containing protein YdiL
2	16	9	1961866	&Delta;16,637 bp	IS1-mediated	yecT-flhD	<b>16 genes</b><noscript>yecT, flhE, flhA, flhB, cheZ, cheY, cheB, cheR, tap, tar, cheW, cheA, motB, motA, flhC, flhD</noscript><div id="gene_hide_DEL_10" class="hidden">yecT, flhE, flhA, flhB, cheZ, cheY, cheB, cheR, tap, tar, cheW, cheA, motB, motA, flhC, flhD</div><input id="gene_hide_DEL_10_button" type="button" onclick="hideTog('gene_hide_DEL_10');showTog('gene_hide_DEL_10_button')" value="S…
2	16	9	2285690	A->G	K439E (AAA->GAA)	yejM ->	putative cardiolipin transport protein
2	16	9	2316152	IS2 (-) +5 bp	coding (2665-2669/2673 nt)	rcsD ->	RcsD phosphotransferase
2	16	9	2373710	(T)<sub>5->6</sub>	coding (1294/1356 nt)	menE <-	o-succinylbenzoate--CoA ligase
2	16	9	2582428	G->A	T117I (ACC->ATC)	ypfG <-	DUF1176 domain-containing protein YpfG
2	16	9	2638140	T->C	L171L (TTA->TTG)	bamB <-	outer membrane protein assembly factor BamB
2	16	9	2701495	T->C	M79V (ATG->GTG)	pdxJ <-	pyridoxine 5'-phosphate synthase
2	16	9	2842414	G->A	*475* (TAG->TAA)	ascB ->	6-phospho-beta-glucosidase AscB
2	16	9	2857991	C->A	T300K (ACG->AAG)	mutS ->	DNA mismatch repair protein MutS
2	16	9	2963371	G->A	H116Y (CAT->TAT)	ppdB <-	conserved protein PpdB
2	16	9	3115428	T->C	T1229A (ACC->GCC)	yghJ <-	putative lipoprotein YghJ
2	16	9	3239796	A->G	intergenic (+251/-148)	alx -> / -> sstT	putative membrane-bound redox modulator Alx/serine/threonine:Na(+) symporter
2	16	9	3240844	G->A	A301T (GCG->ACG)	sstT ->	serine/threonine:Na(+) symporter
2	16	9	3396698	C->T	Q366Q (CAG->CAA)	rng <-	RNase G
2	16	9	3571777	G->A	R576C (CGC->TGC)	glgB <-	1,4-alpha-glucan branching enzyme
2	16	9	3626592	T->C	Y71C (TAT->TGT)	yhhJ <-	ABC transporter family protein YhhJ
2	16	9	3968609	C->T	L232F (CTC->TTC)	rfe ->	UDP-N-acetylglucosamine--undecaprenyl-phosphate N-acetylglucosaminephosphotransferase
2	16	9	4002910	A->G	F95S (TTT->TCT)	yigG <-	inner membrane protein
2	16	9	4151257	G->A	G614G (GGC->GGT)	ppc <-	phosphoenolpyruvate carboxylase
2	16	9	4171557	C->G	intergenic (+13/-80)	rrlB -> / -> rrfB	23S ribosomal RNA/5S ribosomal RNA
2	16	9	4183903	G->C	V887L (GTA->CTA)	rpoB ->	RNA polymerase subunit beta
2	16	9	4277607	C->T	R47W (CGG->TGG)	soxR ->	DNA-binding transcriptional dual regulator SoxR
2	16	9	4290738	A->G	Y88C (TAC->TGC)	nrfD ->	putative menaquinol-cytochrome c reductase subunit NrfD
2	16	10	882206	IS1 (+) +9 bp	coding (521-529/759 nt)	deoR <-	DNA-binding transcriptional repressor DeoR
2	16	10	922537	IS2 (+) +5 bp	coding (50-54/225 nt)	cspD <-	DNA replication inhibitor
2	16	10	1553911	G->A	intergenic (-73/+61)	adhP <- / <- maeA	ethanol dehydrogenase/alcohol dehydrogenase/malate dehydrogenase, NAD-requiring
2	16	10	1977471	C->A	R125L (CGG->CTG)	flhC <-	DNA-binding transcriptional dual regulator FlhC
2	16	10	4123705	C->T	C251Y (TGC->TAC)	cytR <-	DNA-binding transcriptional repressor CytR
4	2	1	41457	A->G	Y159H (TAC->CAC)	caiT <-	putative transporter
4	2	1	293895	IS2 (+) +5 bp	coding (20-24/699 nt)	yagL <-	CP4-6 prophage; DNA-binding protein
4	2	1	418248	T->A	I120I (ATT->ATA)	phoR ->	sensory histidine kinase in two-component regulatory system with PhoB
4	2	1	435897	G->A	L88L (CTG->CTA)	thiL ->	thiamine monophosphate kinase
4	2	1	448121	C->T	L180L (CTG->CTA)	cyoC <-	cytochrome o ubiquinol oxidase subunit III
4	2	1	689040	C->A	intergenic (-27/+303)	insH1 <- / <- lnt	IS5 transposase and trans-activator/apolipoprotein N-acyltransferase
4	2	1	1027916	IS2 (-) +5 bp	intergenic (-143/-26)	yccT <- / -> yccU	UPF0319 family protein/putative CoA-binding protein
4	2	1	1387159	A->G	N147S (AAC->AGC)	tyrR ->	aromatic amino acid biosynthesis and transport regulon transcriptional regulator; autorepressor; ATPase; phosphatase
4	2	1	1463594	G->A	G19D (GGC->GAC)	paaX ->	transcriptional repressor of phenylacetic acid degradation paa operon, phenylacetyl-CoA inducer
4	2	1	1505100	C->T	A327A (GCG->GCA)	ydcO <-	BenE family inner membrane putative transporter
4	2	1	1659121	T->C	G351G (GGT->GGC)	ynfE ->	putative selenate reductase, periplasmic
4	2	1	1913888	G->A	P310L (CCG->CTG)	prc <-	carboxy-terminal protease for penicillin-binding protein 3
4	2	1	1914963	&Delta;1 bp	coding (572/699 nt)	proQ <-	RNA chaperone, putative ProP translation regulator
4	2	1	2687529	C->T	R425R (CGG->CGA)	glrR <-	response regulator regulating glmY sRNA in two-component system with sensor protein GlrK
4	2	1	2736080	C->T	intergenic (-69/-66)	rluD <- / -> bamD	23S rRNA pseudouridine(1911,1915,1917) synthase/BamABCDE complex OM biogenesis lipoprotein
4	2	1	3229547	G->A	V220V (GTG->GTA)	ygjK ->	alpha-glucosidase
4	2	1	3333333	A->G	M40T (ATG->ACG)	rplU <-	50S ribosomal subunit protein L21
4	2	1	3536145	A->G	L147P (CTC->CCC)	ompR <-	response regulator in two-component regulatory system with EnvZ
4	2	1	3707549	A->T	Y53N (TAT->AAT)	dppA <-	dipeptide/heme ABC transporter periplasmic binding protein; dipeptide chemotaxis receptor
4	2	1	4185059	A->G	E1272G (GAG->GGG)	rpoB ->	RNA polymerase, beta subunit
4	2	1	4397625	&Delta;87 bp	coding (214-300/1848 nt)	mutL ->	methyl-directed mismatch repair protein
4	2	1	4479022	G->A	intergenic (+133/+12)	rraB -> / <- yjgM	protein inhibitor of RNase E/GNAT family putative N-acetyltransferase
4	2	1	4577903	+C	coding (56/1047 nt)	mcrC <-	5-methylcytosine-specific restriction enzyme McrBC, subunit McrC
4	2	1	4624065	A->G	L18P (CTG->CCG)	lplA <-	lipoate-protein ligase A
4	2	2	34052	C->T	intergenic (+14/-248)	carB -> / -> caiF	carbamoyl-phosphate synthase large subunit/cai operon transcriptional activator
4	2	2	592463	C->T	G239D (GGC->GAC)	nfrB <-	bacteriophage N4 receptor, inner membrane subunit
4	2	2	628411	G->A	D240N (GAC->AAC)	entB ->	isochorismatase
4	2	2	669046	C->T	intergenic (-10/+250)	rsfS <- / <- cobC	ribosomal silencing factor/putative alpha-ribazole-5'-P phosphatase
4	2	2	887739	T->C	M106T (ATG->ACG)	rcdA ->	transcriptional regulator of csgD and ybiJI; autoregulator
4	2	2	1351196	(G)<sub>7->8</sub>	intergenic (-157/+211)	fabI <- / <- ycjD	enoyl-[acyl-carrier-protein] reductase, NADH-dependent/DUF559 family endonuclease-related protein
4	2	2	1473715	G->A	pseudogene (3199/3497 nt)	ydbA ->	pseudogene, autotransporter homolog; interrupted by IS2 and IS30
4	2	2	1714326	(T)<sub>9->8</sub>	intergenic (+55/-51)	dtpA -> / -> gstA	dipeptide and tripeptide permease A/glutathionine S-transferase
4	2	2	1915231	G->A	Q102* (CAG->TAG)	proQ <-	RNA chaperone, putative ProP translation regulator
4	2	2	2202451	G->A	A725T (GCC->ACC)	yehI ->	DUF4132 domain-containing protein
4	2	2	2315644	IS2 (+) +5 bp	coding (2157-2161/2673 nt)	rcsD ->	phosphotransfer intermediate protein in two-component regulatory system with RcsBC
4	2	2	2389174	G->A	G20E (GGG->GAG)	yfbP ->	TPR-like repeats-containing protein
4	2	2	2979814	T->C	V265A (GTT->GCT)	lysR ->	transcriptional activator of lysA; autorepressor
4	2	2	3228771	G->A	G324D (GGC->GAC)	ygjJ ->	putative periplasmic protein
4	2	2	3239796	A->G	intergenic (+251/-148)	alx -> / -> sstT	putative membrane-bound redox modulator/sodium:serine/threonine symporter
4	2	2	3240217	A->G	T92A (ACC->GCC)	sstT ->	sodium:serine/threonine symporter
4	2	2	3240940	G->A	V333M (GTG->ATG)	sstT ->	sodium:serine/threonine symporter
4	2	2	3950336	A->G	L5L (CTA->CTG)	ilvL ->	ilvG operon leader peptide
4	2	2	4185059	A->G	E1272G (GAG->GGG)	rpoB ->	RNA polymerase, beta subunit
4	2	2	4366343	G->A	S144L (TCG->TTG)	dcuA <-	C4-dicarboxylate antiporter
4	2	2	4397625	&Delta;87 bp	coding (214-300/1848 nt)	mutL ->	methyl-directed mismatch repair protein
4	2	3	1150821	C->T	A51V (GCC->GTC)	fabG ->	3-oxoacyl-[acyl-carrier-protein] reductase
4	2	3	1351196	(G)<sub>7->8</sub>	intergenic (-157/+211)	fabI <- / <- ycjD	enoyl-[acyl-carrier-protein] reductase, NADH-dependent/DUF559 family endonuclease-related protein
4	2	3	1473715	G->A	pseudogene (3199/3497 nt)	ydbA ->	pseudogene, autotransporter homolog; interrupted by IS2 and IS30
4	2	3	1656469	G->A	G96R (GGG->AGG)	speG ->	spermidine N(1)-acetyltransferase
4	2	3	1914807	(A)<sub>6->7</sub>	coding (10/2049 nt)	prc <-	carboxy-terminal protease for penicillin-binding protein 3
4	2	3	1915231	G->A	Q102* (CAG->TAG)	proQ <-	RNA chaperone, putative ProP translation regulator
4	2	3	3239796	A->G	intergenic (+251/-148)	alx -> / -> sstT	putative membrane-bound redox modulator/sodium:serine/threonine symporter
4	2	3	3240217	A->G	T92A (ACC->GCC)	sstT ->	sodium:serine/threonine symporter
4	2	3	3240940	G->A	V333M (GTG->ATG)	sstT ->	sodium:serine/threonine symporter
4	2	3	4185059	A->G	E1272G (GAG->GGG)	rpoB ->	RNA polymerase, beta subunit
4	2	3	4397625	&Delta;87 bp	coding (214-300/1848 nt)	mutL ->	methyl-directed mismatch repair protein
4	2	3	4548738	A->G	T152A (ACT->GCT)	fimG ->	minor component of type 1 fimbriae
4	2	4	444882	C->T	A67V (GCC->GTC)	yajQ ->	phage Phi6 host factor, ATP/GTP binding protein
4	2	4	566301	A->G	pseudogene (76/279 nt)	exoD <-	pseudogene, DLP12 prophage; phage-type exonuclease family;Phage or Prophage Related
4	2	4	850164	T->C	intergenic (-67/-286)	rhtA <- / -> ompX	threonine and homoserine efflux system/outer membrane protein X
4	2	4	1020068	T->C	intergenic (-15/+342)	ompA <- / <- sulA	outer membrane protein A (3a;II*;G;d)/SOS cell division inhibitor
4	2	4	1077349	A->G	C512R (TGC->CGC)	putA <-	fused DNA-binding transcriptional regulator/proline dehydrogenase/pyrroline-5-carboxylate dehydrogenase
4	2	4	1079134	C->T	intergenic (-252/-171)	putA <- / -> putP	fused DNA-binding transcriptional regulator/proline dehydrogenase/pyrroline-5-carboxylate dehydrogenase/proline:sodium symporter
4	2	4	1080065	T->C	I254T (ATT->ACT)	putP ->	proline:sodium symporter
4	2	4	1473715	G->A	pseudogene (3199/3497 nt)	ydbA ->	pseudogene, autotransporter homolog; interrupted by IS2 and IS30
4	2	4	1594256	(C)<sub>8->7</sub>	pseudogene (3732/3861 nt)	yneO <-	pseudogene, AidA homolog
4	2	4	1847724	(C)<sub>6->7</sub>	coding (285/1044 nt)	selD <-	selenophosphate synthase
4	2	4	1915475	&Delta;1 bp	coding (60/699 nt)	proQ <-	RNA chaperone, putative ProP translation regulator
4	2	4	2426566	C->T	D75N (GAT->AAT)	hisJ <-	histidine ABC transporter periplasmic binding protein
4	2	4	2947437	T->C	noncoding (51/77 nt)	metZ ->	tRNA-Met
4	2	4	3668263	G->A	A309V (GCC->GTC)	yhjA <-	putative cytochrome C peroxidase
4	2	4	3974171	G->A	K188K (AAG->AAA)	rffH ->	glucose-1-phosphate thymidylyltransferase
4	2	4	4124080	C->T	G126D (GGC->GAC)	cytR <-	Anti-activator for CytR-CRP nucleoside utilization regulon
4	2	4	4185059	A->G	E1272G (GAG->GGG)	rpoB ->	RNA polymerase, beta subunit
4	2	4	4397625	&Delta;87 bp	coding (214-300/1848 nt)	mutL ->	methyl-directed mismatch repair protein
4	2	5	669046	C->T	intergenic (-10/+250)	rsfS <- / <- cobC	ribosomal silencing factor/putative alpha-ribazole-5'-P phosphatase
4	2	5	775286	C->T	A45V (GCG->GTG)	tolQ ->	membrane spanning protein in TolA-TolQ-TolR complex
4	2	5	1351196	(G)<sub>7->8</sub>	intergenic (-157/+211)	fabI <- / <- ycjD	enoyl-[acyl-carrier-protein] reductase, NADH-dependent/DUF559 family endonuclease-related protein
4	2	5	1473715	G->A	pseudogene (3199/3497 nt)	ydbA ->	pseudogene, autotransporter homolog; interrupted by IS2 and IS30
4	2	5	1915231	G->A	Q102* (CAG->TAG)	proQ <-	RNA chaperone, putative ProP translation regulator
4	2	5	2611452	(G)<sub>5->4</sub>	coding (747/759 nt)	hyfI ->	hydrogenase 4, Fe-S subunit
4	2	5	2861188	(T)<sub>5->4</sub>	coding (47/768 nt)	ygbI <-	DeoR family putative transcriptional regulator
4	2	5	2879086	T->C	V229V (GTA->GTG)	ygbT <-	multifunctional endonuclease Cas1, CRISPR adaptation protein; DNA repair enzyme
4	2	5	3239796	A->G	intergenic (+251/-148)	alx -> / -> sstT	putative membrane-bound redox modulator/sodium:serine/threonine symporter
4	2	5	3240217	A->G	T92A (ACC->GCC)	sstT ->	sodium:serine/threonine symporter
4	2	5	3240940	G->A	V333M (GTG->ATG)	sstT ->	sodium:serine/threonine symporter
4	2	5	3325059	T->C	D626G (GAT->GGT)	ftsH <-	protease, ATP-dependent zinc-metallo
4	2	5	3515946	G->A	intergenic (-33/+74)	dam <- / <- damX	DNA adenine methyltransferase/cell division protein that binds to the septal ring
4	2	5	4185059	A->G	E1272G (GAG->GGG)	rpoB ->	RNA polymerase, beta subunit
4	2	5	4366343	G->A	S144L (TCG->TTG)	dcuA <-	C4-dicarboxylate antiporter
4	2	5	4397625	&Delta;87 bp	coding (214-300/1848 nt)	mutL ->	methyl-directed mismatch repair protein
4	2	6	23973	C->T	P528L (CCG->CTG)	ileS ->	isoleucyl-tRNA synthetase
4	2	6	367852	(GC)<sub>6->5</sub>	coding (568-569/834 nt)	mhpR <-	mhp operon transcriptional activator
4	2	6	418248	T->A	I120I (ATT->ATA)	phoR ->	sensory histidine kinase in two-component regulatory system with PhoB
4	2	6	435897	G->A	L88L (CTG->CTA)	thiL ->	thiamine monophosphate kinase
4	2	6	689040	C->A	intergenic (-27/+303)	insH1 <- / <- lnt	IS5 transposase and trans-activator/apolipoprotein N-acyltransferase
4	2	6	763688	C->T	R225R (CGC->CGT)	sucC ->	succinyl-CoA synthetase, beta subunit
4	2	6	1387159	A->G	N147S (AAC->AGC)	tyrR ->	aromatic amino acid biosynthesis and transport regulon transcriptional regulator; autorepressor; ATPase; phosphatase
4	2	6	1463594	G->A	G19D (GGC->GAC)	paaX ->	transcriptional repressor of phenylacetic acid degradation paa operon, phenylacetyl-CoA inducer
4	2	6	1505100	C->T	A327A (GCG->GCA)	ydcO <-	BenE family inner membrane putative transporter
4	2	6	1659121	T->C	G351G (GGT->GGC)	ynfE ->	putative selenate reductase, periplasmic
4	2	6	1724478	(G)<sub>6->5</sub>	coding (178/522 nt)	sodC <-	superoxide dismutase, Cu, Zn, periplasmic
4	2	6	1909486	IS2 (+) +5 bp	coding (610-614/792 nt)	kdgR <-	KDG regulon transcriptional repressor
4	2	6	1913888	G->A	P310L (CCG->CTG)	prc <-	carboxy-terminal protease for penicillin-binding protein 3
4	2	6	1969500	T->C	E495E (GAA->GAG)	tap <-	methyl-accepting protein IV
4	2	6	2734543	(C)<sub>8->7</sub>	coding (492/732 nt)	yfiH <-	UPF0124 family protein
4	2	6	2736080	C->T	intergenic (-69/-66)	rluD <- / -> bamD	23S rRNA pseudouridine(1911,1915,1917) synthase/BamABCDE complex OM biogenesis lipoprotein
4	2	6	2764538	G->A	R206C (CGC->TGC)	yfjL <-	CP4-57 putative defective prophage, DUF4297/DUF1837 polymorphic toxin family protein
4	2	6	3501989	T->C	V241A (GTG->GCG)	frlB ->	fructoselysine-6-P-deglycase
4	2	6	3707549	A->T	Y53N (TAT->AAT)	dppA <-	dipeptide/heme ABC transporter periplasmic binding protein; dipeptide chemotaxis receptor
4	2	6	4185059	A->G	E1272G (GAG->GGG)	rpoB ->	RNA polymerase, beta subunit
4	2	6	4397625	&Delta;87 bp	coding (214-300/1848 nt)	mutL ->	methyl-directed mismatch repair protein
4	2	6	4582065	C->T	L328L (CTG->CTA)	hsdM <-	DNA methyltransferase M
4	2	7	321564	(G)<sub>7->6</sub>	intergenic (+483/-44)	rclR -> / -> ykgE	reactive chlorine species (RCS)-specific activator of the rcl genes/cysteine-rich LutA family protein; putative electron transport chain YkgEFG component
4	2	7	380022	(G)<sub>10->9</sub>	intergenic (-141/+47)	frmR <- / <- yaiO	regulator protein that represses frmRAB operon/outer membrane protein
4	2	7	669046	C->T	intergenic (-10/+250)	rsfS <- / <- cobC	ribosomal silencing factor/putative alpha-ribazole-5'-P phosphatase
4	2	7	1232413	C->T	R410C (CGT->TGT)	umuC ->	translesion error-prone DNA polymerase V subunit; DNA polymerase activity
4	2	7	1232628	A->G	W135R (TGG->CGG)	dsbB <-	oxidoreductase that catalyzes reoxidation of DsbA protein disulfide isomerase I
4	2	7	1351196	(G)<sub>7->8</sub>	intergenic (-157/+211)	fabI <- / <- ycjD	enoyl-[acyl-carrier-protein] reductase, NADH-dependent/DUF559 family endonuclease-related protein
4	2	7	1473715	G->A	pseudogene (3199/3497 nt)	ydbA ->	pseudogene, autotransporter homolog; interrupted by IS2 and IS30
4	2	7	1915231	G->A	Q102* (CAG->TAG)	proQ <-	RNA chaperone, putative ProP translation regulator
4	2	7	2765794	(C)<sub>7->8</sub>	intergenic (-18/-124)	yfjM <- / -> rnlA	CP4-57 prophage; uncharacterized protein/CP4-57 prophage; RNase LS
4	2	7	3239796	A->G	intergenic (+251/-148)	alx -> / -> sstT	putative membrane-bound redox modulator/sodium:serine/threonine symporter
4	2	7	3240217	A->G	T92A (ACC->GCC)	sstT ->	sodium:serine/threonine symporter
4	2	7	3240940	G->A	V333M (GTG->ATG)	sstT ->	sodium:serine/threonine symporter
4	2	7	3713680	T->C	L10P (CTC->CCC)	yiaC ->	GNAT family putative N-acetyltransferase
4	2	7	4073852	C->T	G38G (GGC->GGT)	yihV ->	6-deoxy-6-sulphofructose kinase
4	2	7	4185059	A->G	E1272G (GAG->GGG)	rpoB ->	RNA polymerase, beta subunit
4	2	7	4366343	G->A	S144L (TCG->TTG)	dcuA <-	C4-dicarboxylate antiporter
4	2	7	4397625	&Delta;87 bp	coding (214-300/1848 nt)	mutL ->	methyl-directed mismatch repair protein
4	2	7	4403749	A->G	E150E (GAA->GAG)	hflC ->	HflB protease modulator specific for phage lambda cII repressor
4	2	7	4410053	(T)<sub>9->8</sub>	intergenic (+47/-80)	rlmB -> / -> yjfI	23S rRNA mG2251 2'-O-ribose methyltransferase, SAM-dependent/DUF2170 family protein
4	2	8	122344	C->T	P85S (CCG->TCG)	pdhR ->	pyruvate dehydrogenase complex repressor; autorepressor
4	2	8	140397	T->C	T277A (ACC->GCC)	gcd <-	glucose dehydrogenase
4	2	8	498760	C->T	R236C (CGC->TGC)	hemH ->	ferrochelatase
4	2	8	1069635	T->C	T69A (ACG->GCG)	rutG <-	pyrimidine permease
4	2	8	1167902	(G)<sub>5->6</sub>	coding (304/540 nt)	ycfJ ->	uncharacterized protein
4	2	8	1267133	G->A	G70G (GGG->GGA)	ychQ ->	SIRB family inner membrane protein
4	2	8	1302000	C->A	S273R (AGC->AGA)	oppA ->	oligopeptide ABC transporter periplasmic binding protein
4	2	8	1328191	C->T	G56E (GGA->GAA)	btuR <-	cob(I)yrinic acid a,c-diamide adenosyltransferase
4	2	8	1350323	A->G	G239G (GGT->GGC)	fabI <-	enoyl-[acyl-carrier-protein] reductase, NADH-dependent
4	2	8	1712661	A->T	intergenic (+503/-108)	nth -> / -> dtpA	DNA glycosylase and apyrimidinic (AP) lyase (endonuclease III)/dipeptide and tripeptide permease A
4	2	8	1769479	A->G	T136A (ACG->GCG)	ydiK ->	UPF0118 family inner membrane protein
4	2	8	1908063	IS2 (-) +5 bp	intergenic (-472/+194)	yobF <- / <- yebO	DUF2527 family heat-induced protein/putative inner membrane protein
4	2	8	1915363	G->A	R58* (CGA->TGA)	proQ <-	RNA chaperone, putative ProP translation regulator
4	2	8	2880708	G->A	A114V (GCC->GTC)	casD <-	CRISP RNA (crRNA) containing Cascade antiviral complex protein
4	2	8	2969984	G->A	W108* (TGG->TAG)	mutH ->	methyl-directed mismatch repair protein
4	2	8	3054959	G->T	I162I (ATC->ATA)	ygfB <-	UPF0149 family protein
4	2	8	3474032	T->C	K17R (AAG->AGG)	rpsG <-	30S ribosomal subunit protein S7
4	2	8	3544421	G->A	R142W (CGG->TGG)	bioH <-	pimeloyl-ACP methyl ester carboxylesterase
4	2	8	3728118	(C)<sub>8->9</sub>	coding (1254/1455 nt)	xylB <-	xylulokinase
4	2	8	4022428	C->T	L71F (CTC->TTC)	tatB ->	TatABCE protein translocation system subunit
4	2	8	4033934	A->G	S264G (AGT->GGT)	trkH ->	potassium transporter
4	2	8	4185059	A->G	E1272G (GAG->GGG)	rpoB ->	RNA polymerase, beta subunit
4	2	8	4539583	(T)<sub>7->8</sub>	intergenic (-82/-1374)	nanC <- / -> fimB	N-acetylnuraminic acid outer membrane channel protein/tyrosine recombinase/inversion of on/off regulator of fimA
4	2	9	418248	T->A	I120I (ATT->ATA)	phoR ->	sensory histidine kinase in two-component regulatory system with PhoB
4	2	9	435897	G->A	L88L (CTG->CTA)	thiL ->	thiamine monophosphate kinase
4	2	9	618873	T->C	V207A (GTC->GCC)	fepE ->	regulator of length of O-antigen component of lipopolysaccharide chains
4	2	9	689040	C->A	intergenic (-27/+303)	insH1 <- / <- lnt	IS5 transposase and trans-activator/apolipoprotein N-acyltransferase
4	2	9	1387058	(T)<sub>5->4</sub>	coding (339/1542 nt)	tyrR ->	aromatic amino acid biosynthesis and transport regulon transcriptional regulator; autorepressor; ATPase; phosphatase
4	2	9	1387159	A->G	N147S (AAC->AGC)	tyrR ->	aromatic amino acid biosynthesis and transport regulon transcriptional regulator; autorepressor; ATPase; phosphatase
4	2	9	1463594	G->A	G19D (GGC->GAC)	paaX ->	transcriptional repressor of phenylacetic acid degradation paa operon, phenylacetyl-CoA inducer
4	2	9	1505100	C->T	A327A (GCG->GCA)	ydcO <-	BenE family inner membrane putative transporter
4	2	9	1659121	T->C	G351G (GGT->GGC)	ynfE ->	putative selenate reductase, periplasmic
4	2	9	1913888	G->A	P310L (CCG->CTG)	prc <-	carboxy-terminal protease for penicillin-binding protein 3
4	2	9	1914963	&Delta;1 bp	coding (572/699 nt)	proQ <-	RNA chaperone, putative ProP translation regulator
4	2	9	2736080	C->T	intergenic (-69/-66)	rluD <- / -> bamD	23S rRNA pseudouridine(1911,1915,1917) synthase/BamABCDE complex OM biogenesis lipoprotein
4	2	9	3536145	A->G	L147P (CTC->CCC)	ompR <-	response regulator in two-component regulatory system with EnvZ
4	2	9	3640051	T->C	intergenic (-331/-60)	uspB <- / -> uspA	universal stress (ethanol tolerance) protein B/universal stress global response regulator
4	2	9	3707549	A->T	Y53N (TAT->AAT)	dppA <-	dipeptide/heme ABC transporter periplasmic binding protein; dipeptide chemotaxis receptor
4	2	9	3950476	(T)<sub>8->7</sub>	intergenic (+56/-31)	ilvL -> / -> ilvX	ilvG operon leader peptide/uncharacterized protein
4	2	9	4141450	A->G	F258L (TTC->CTC)	frwA <-	putative PTS enzyme: Hpr, enzyme I and II components
4	2	9	4185059	A->G	E1272G (GAG->GGG)	rpoB ->	RNA polymerase, beta subunit
4	2	9	4397625	&Delta;87 bp	coding (214-300/1848 nt)	mutL ->	methyl-directed mismatch repair protein
4	2	9	4511912	A->G	L168P (CTG->CCG)	fecD <-	ferric citrate ABC transporter permease
4	2	10	1424441	A->G	T220T (ACA->ACG)	trkG ->	Rac prophage; potassium transporter subunit
4	2	10	1473715	G->A	pseudogene (3199/3497 nt)	ydbA ->	pseudogene, autotransporter homolog; interrupted by IS2 and IS30
4	2	10	1565105	T->C	D210G (GAC->GGC)	dosP <-	oxygen sensor, c-di-GMP phosphodiesterase, heme-regulated; cold- and stationary phase-induced bioflim regulator
4	2	10	1915558	IS2 (+) +5 bp	intergenic (-24/+69)	proQ <- / <- msrC	RNA chaperone, putative ProP translation regulator/free methionine-(R)-sulfoxide reductase
4	2	10	2285181	G->A	G269D (GGC->GAC)	yejM ->	essential inner membrane DUF3413 domain-containing protein; lipid A production and membrane permeability factor
4	2	10	3095310	A->G	E71E (GAA->GAG)	yggS ->	UPF0001 family protein, PLP-binding
4	2	10	3239796	A->G	intergenic (+251/-148)	alx -> / -> sstT	putative membrane-bound redox modulator/sodium:serine/threonine symporter
4	2	10	3240217	A->G	T92A (ACC->GCC)	sstT ->	sodium:serine/threonine symporter
4	2	10	3240940	G->A	V333M (GTG->ATG)	sstT ->	sodium:serine/threonine symporter
4	2	10	3925179	A->G	V152A (GTG->GCG)	mnmG <-	5-methylaminomethyl-2-thiouridine modification at tRNA U34
4	2	10	4185059	A->G	E1272G (GAG->GGG)	rpoB ->	RNA polymerase, beta subunit
4	2	10	4366717	(C)<sub>6->7</sub>	coding (57/1302 nt)	dcuA <-	C4-dicarboxylate antiporter
4	2	10	4397625	&Delta;87 bp	coding (214-300/1848 nt)	mutL ->	methyl-directed mismatch repair protein
4	2	10	4409330	&Delta;1 bp	coding (56/732 nt)	rlmB ->	23S rRNA mG2251 2'-O-ribose methyltransferase, SAM-dependent
4	2	11	669046	C->T	intergenic (-10/+250)	rsfS <- / <- cobC	ribosomal silencing factor/putative alpha-ribazole-5'-P phosphatase
4	2	11	1322086	A->G	S287S (AGT->AGC)	trpE <-	component I of anthranilate synthase
4	2	11	1351196	(G)<sub>7->8</sub>	intergenic (-157/+211)	fabI <- / <- ycjD	enoyl-[acyl-carrier-protein] reductase, NADH-dependent/DUF559 family endonuclease-related protein
4	2	11	1473715	G->A	pseudogene (3199/3497 nt)	ydbA ->	pseudogene, autotransporter homolog; interrupted by IS2 and IS30
4	2	11	1915231	G->A	Q102* (CAG->TAG)	proQ <-	RNA chaperone, putative ProP translation regulator
4	2	11	2462225	G->A	R307H (CGT->CAT)	fadL ->	long-chain fatty acid outer membrane transporter
4	2	11	2524591	A->G	I96I (ATT->ATC)	xapA <-	purine nucleoside phosphorylase 2; nicotinamide 1-beta-D-riboside synthase
4	2	11	3011961	T->C	D167D (GAT->GAC)	yqeA ->	putative amino acid kinase
4	2	11	3239796	A->G	intergenic (+251/-148)	alx -> / -> sstT	putative membrane-bound redox modulator/sodium:serine/threonine symporter
4	2	11	3240217	A->G	T92A (ACC->GCC)	sstT ->	sodium:serine/threonine symporter
4	2	11	3240940	G->A	V333M (GTG->ATG)	sstT ->	sodium:serine/threonine symporter
4	2	11	4185059	A->G	E1272G (GAG->GGG)	rpoB ->	RNA polymerase, beta subunit
4	2	11	4366343	G->A	S144L (TCG->TTG)	dcuA <-	C4-dicarboxylate antiporter
4	2	11	4397625	&Delta;87 bp	coding (214-300/1848 nt)	mutL ->	methyl-directed mismatch repair protein
4	10	1	198067	C->T	P47L (CCG->CTG)	bamA ->	BamABCDE complex OM biogenesis outer membrane pore-forming assembly factor
4	10	1	241266	C->T	G680R (GGA->AGA)	fadE <-	acyl coenzyme A dehydrogenase
4	10	1	298090	C->G	A213P (GCC->CCC)	paoD <-	moco insertion factor for PaoABC aldehyde oxidoreductase
4	10	1	455574	C->T	Q148* (CAG->TAG)	tig ->	peptidyl-prolyl cis/trans isomerase (trigger factor)
4	10	1	658533	A->G	pseudogene (309/594 nt)	ybeM ->	pseudogene, C-N hydrolase superfamily homology;putative enzyme; Not classified; putative amidase
4	10	1	669046	C->T	intergenic (-10/+250)	rsfS <- / <- cobC	ribosomal silencing factor/putative alpha-ribazole-5'-P phosphatase
4	10	1	743287	C->T	P154L (CCG->CTG)	ybgI ->	NIF3 family metal-binding protein
4	10	1	1351196	(G)<sub>7->8</sub>	intergenic (-157/+211)	fabI <- / <- ycjD	enoyl-[acyl-carrier-protein] reductase, NADH-dependent/DUF559 family endonuclease-related protein
4	10	1	1473715	G->A	pseudogene (3199/3497 nt)	ydbA ->	pseudogene, autotransporter homolog; interrupted by IS2 and IS30
4	10	1	1787096	G->A	S6L (TCG->TTG)	ppsA <-	phosphoenolpyruvate synthase
4	10	1	1915231	G->A	Q102* (CAG->TAG)	proQ <-	RNA chaperone, putative ProP translation regulator
4	10	1	1927241	(C)<sub>6->7</sub>	coding (1599/2061 nt)	ptrB <-	protease II
4	10	1	2242215	C->T	L251L (CTG->CTA)	yeiB <-	DUF418 family putative inner membrane protein
4	10	1	2318066	C->T	G604D (GGC->GAC)	rcsC <-	hybrid sensory kinase in two-component regulatory system with RcsB and YojN
4	10	1	2682157	(C)<sub>7->8</sub>	coding (589/3282 nt)	yphG <-	DUF4380 domain-containing TPR repeat protein
4	10	1	3239796	A->G	intergenic (+251/-148)	alx -> / -> sstT	putative membrane-bound redox modulator/sodium:serine/threonine symporter
4	10	1	3240217	A->G	T92A (ACC->GCC)	sstT ->	sodium:serine/threonine symporter
4	10	1	3240940	G->A	V333M (GTG->ATG)	sstT ->	sodium:serine/threonine symporter
4	10	1	3367233	IS2 (-) +5 bp	coding (308-312/717 nt)	yhcF ->	putative transcriptional regulator
4	10	1	3476449	(A)<sub>8->9</sub>	intergenic (-9/+158)	yheO <- / <- fkpA	putative PAS domain-containing DNA-binding transcriptional regulator/FKBP-type peptidyl-prolyl cis-trans isomerase (rotamase)
4	10	1	3957083	C->T	V246V (GTG->GTA)	ilvY <-	transcriptional activator of ilvC; autorepressor
4	10	1	3982676	T->C	noncoding (71/87 nt)	leuT ->	tRNA-Leu
4	10	1	4049702	C->T	P913S (CCG->TCG)	polA ->	5' to 3' DNA polymerase and 3' to 5'/5' to 3' exonuclease
4	10	1	4366343	G->A	S144L (TCG->TTG)	dcuA <-	C4-dicarboxylate antiporter
4	10	1	4397625	&Delta;87 bp	coding (214-300/1848 nt)	mutL ->	methyl-directed mismatch repair protein
4	10	1	4515842	T->C	H279R (CAC->CGC)	fecA <-	TonB-dependent outer membrane ferric citrate transporter and signal transducer; ferric citrate extracelluar receptor; FecR-interacting protein
4	10	2	298374	G->A	T118M (ACG->ATG)	paoD <-	moco insertion factor for PaoABC aldehyde oxidoreductase
4	10	2	588607	C->T	R783H (CGC->CAC)	nfrA <-	bacteriophage N4 receptor, outer membrane subunit
4	10	2	658533	A->G	pseudogene (309/594 nt)	ybeM ->	pseudogene, C-N hydrolase superfamily homology;putative enzyme; Not classified; putative amidase
4	10	2	669046	C->T	intergenic (-10/+250)	rsfS <- / <- cobC	ribosomal silencing factor/putative alpha-ribazole-5'-P phosphatase
4	10	2	1048847	A->G	C162C (TGT->TGC)	gfcB <-	O-antigen capsule production lipoprotein
4	10	2	1069376	C->T	G155D (GGC->GAC)	rutG <-	pyrimidine permease
4	10	2	1351196	(G)<sub>7->8</sub>	intergenic (-157/+211)	fabI <- / <- ycjD	enoyl-[acyl-carrier-protein] reductase, NADH-dependent/DUF559 family endonuclease-related protein
4	10	2	1473715	G->A	pseudogene (3199/3497 nt)	ydbA ->	pseudogene, autotransporter homolog; interrupted by IS2 and IS30
4	10	2	1915231	G->A	Q102* (CAG->TAG)	proQ <-	RNA chaperone, putative ProP translation regulator
4	10	2	2242215	C->T	L251L (CTG->CTA)	yeiB <-	DUF418 family putative inner membrane protein
4	10	2	2315400	A->G	K638R (AAG->AGG)	rcsD ->	phosphotransfer intermediate protein in two-component regulatory system with RcsBC
4	10	2	2318066	C->T	G604D (GGC->GAC)	rcsC <-	hybrid sensory kinase in two-component regulatory system with RcsB and YojN
4	10	2	2536974	T->C	Q88Q (CAA->CAG)	pdxK <-	pyridoxal-pyridoxamine kinase/hydroxymethylpyrimidine kinase
4	10	2	2593926	G->A	A645V (GCC->GTC)	tmcA <-	elongator methionine tRNA (ac4C34) acetyltransferase
4	10	2	2682157	(C)<sub>7->8</sub>	coding (589/3282 nt)	yphG <-	DUF4380 domain-containing TPR repeat protein
4	10	2	2864915	T->C	L227P (CTG->CCG)	ygbM ->	putative hydroxypyruvate isomerase
4	10	2	3239796	A->G	intergenic (+251/-148)	alx -> / -> sstT	putative membrane-bound redox modulator/sodium:serine/threonine symporter
4	10	2	3240217	A->G	T92A (ACC->GCC)	sstT ->	sodium:serine/threonine symporter
4	10	2	3240940	G->A	V333M (GTG->ATG)	sstT ->	sodium:serine/threonine symporter
4	10	2	3240984	(G)<sub>7->8</sub>	coding (1041/1245 nt)	sstT ->	sodium:serine/threonine symporter
4	10	2	3436503	A->G	intergenic (+7/-15)	rsmB -> / -> trkA	16S rRNA m(5)C967 methyltransferase, SAM-dependent/NAD-binding component of TrK potassium transporter
4	10	2	3476449	(A)<sub>8->9</sub>	intergenic (-9/+158)	yheO <- / <- fkpA	putative PAS domain-containing DNA-binding transcriptional regulator/FKBP-type peptidyl-prolyl cis-trans isomerase (rotamase)
4	10	2	3744157	G->A	A139T (GCC->ACC)	yiaL ->	DUF386 family protein
4	10	2	4034546	G->A	E468K (GAG->AAG)	trkH ->	potassium transporter
4	10	2	4366343	G->A	S144L (TCG->TTG)	dcuA <-	C4-dicarboxylate antiporter
4	10	2	4397625	&Delta;87 bp	coding (214-300/1848 nt)	mutL ->	methyl-directed mismatch repair protein
4	10	3	137412	A->G	E110E (GAA->GAG)	cueO ->	multicopper oxidase (laccase)
4	10	3	523996	C->T	R246C (CGT->TGT)	rhsD ->	Rhs protein with DUF4329 family putative toxin domain; putative neighboring cell growth inhibitor
4	10	3	759295	G->A	S197N (AGC->AAC)	sucA ->	2-oxoglutarate decarboxylase, thiamine triphosphate-binding
4	10	3	1020068	T->C	intergenic (-15/+342)	ompA <- / <- sulA	outer membrane protein A (3a;II*;G;d)/SOS cell division inhibitor
4	10	3	1077349	A->G	C512R (TGC->CGC)	putA <-	fused DNA-binding transcriptional regulator/proline dehydrogenase/pyrroline-5-carboxylate dehydrogenase
4	10	3	1079134	C->T	intergenic (-252/-171)	putA <- / -> putP	fused DNA-binding transcriptional regulator/proline dehydrogenase/pyrroline-5-carboxylate dehydrogenase/proline:sodium symporter
4	10	3	1080065	T->C	I254T (ATT->ACT)	putP ->	proline:sodium symporter
4	10	3	1096738	IS2 (-) +5 bp	coding (896-900/987 nt)	ycdU ->	putative inner membrane protein
4	10	3	1473715	G->A	pseudogene (3199/3497 nt)	ydbA ->	pseudogene, autotransporter homolog; interrupted by IS2 and IS30
4	10	3	1585903	C->T	G195D (GGT->GAT)	ydeP <-	putative oxidoreductase
4	10	3	1598405	C->T	intergenic (-418/+212)	yneO <- / <- lsrK	pseudogene, AidA homolog/autoinducer-2 (AI-2) kinase
4	10	3	1651729	IS2 (-) +5 bp	pseudogene (179-183/1158 nt)	intQ ->	pseudogene, Qin prophage; phage integrase family;Phage or Prophage Related
4	10	3	1670753	G->C	G352A (GGC->GCC)	ynfM ->	putative arabinose efflux transporter
4	10	3	1714326	(T)<sub>9->8</sub>	intergenic (+55/-51)	dtpA -> / -> gstA	dipeptide and tripeptide permease A/glutathionine S-transferase
4	10	3	1816546	G->A	S197L (TCG->TTG)	chbG <-	chito-oligosaccharide deacetylase
4	10	3	1915475	&Delta;1 bp	coding (60/699 nt)	proQ <-	RNA chaperone, putative ProP translation regulator
4	10	3	1978440	(G)<sub>6->7</sub>	intergenic (-243/+78)	flhD <- / <- insB1	flagellar class II regulon transcriptional activator, with FlhC/IS1 transposase B
4	10	3	2426566	C->T	D75N (GAT->AAT)	hisJ <-	histidine ABC transporter periplasmic binding protein
4	10	3	2692941	T->C	D868G (GAC->GGC)	purL <-	phosphoribosylformyl-glycineamide synthetase
4	10	3	2841727	T->C	S246S (AGT->AGC)	ascB ->	cryptic 6-phospho-beta-glucosidase
4	10	3	2868003	T->C	T251A (ACA->GCA)	nlpD <-	activator of AmiC murein hydrolase activity, lipoprotein
4	10	3	2909451	G->A	D72D (GAC->GAT)	pyrG <-	CTP synthetase
4	10	3	2947437	T->C	noncoding (51/77 nt)	metZ ->	tRNA-Met
4	10	3	3001304	(G)<sub>7->8</sub>	coding (960/2259 nt)	xdhA ->	xanthine dehydrogenase, molybdenum binding subunit
4	10	3	3269529	C->T	A372V (GCA->GTA)	yhaC ->	pentapetide repeats-related protein
4	10	3	3328901	T->C	intergenic (-186/-62)	greA <- / -> dacB	transcript cleavage factor/D-alanyl-D-alanine carboxypeptidase
4	10	3	3486185	T->A	H22Q (CAT->CAA)	crp ->	cAMP-activated global transcription factor, mediator of catabolite repression
4	10	3	3486213	C->T	H32Y (CAC->TAC)	crp ->	cAMP-activated global transcription factor, mediator of catabolite repression
4	10	3	3668263	G->A	A309V (GCC->GTC)	yhjA <-	putative cytochrome C peroxidase
4	10	3	4124080	C->T	G126D (GGC->GAC)	cytR <-	Anti-activator for CytR-CRP nucleoside utilization regulon
4	10	3	4164806	A->G	T390A (ACC->GCC)	btuB ->	vitamin B12/cobalamin outer membrane transporter
4	10	3	4204773	C->T	V387I (GTC->ATC)	purD <-	phosphoribosylglycinamide synthetase phosphoribosylamine-glycine ligase
4	10	3	4382796	C->T	H52Y (CAT->TAT)	epmA ->	Elongation Factor P Lys34 lysyltransferase
4	10	3	4397625	&Delta;87 bp	coding (214-300/1848 nt)	mutL ->	methyl-directed mismatch repair protein
4	10	3	4404944	A->G	E86E (GAA->GAG)	purA ->	adenylosuccinate synthetase
4	10	4	1096738	IS2 (-) +5 bp	coding (896-900/987 nt)	ycdU ->	putative inner membrane protein
4	10	4	1651729	IS2 (-) +5 bp	pseudogene (179-183/1158 nt)	intQ ->	pseudogene, Qin prophage; phage integrase family;Phage or Prophage Related
4	10	4	4397625	&Delta;87 bp	coding (214-300/1848 nt)	mutL ->	methyl-directed mismatch repair protein
4	10	5	6040	C->T	G140G (GGG->GGA)	yaaA <-	peroxide resistance protein, lowers intracellular iron
4	10	5	20690	A->G	intergenic (-182/+125)	insA <- / <- rpsT	IS1 repressor TnpA/30S ribosomal subunit protein S20
4	10	5	131713	G->A	L33L (CTG->CTA)	acnB ->	aconitate hydratase 2; aconitase B; 2-methyl-cis-aconitate hydratase
4	10	5	297695	A->G	pseudogene (25/339 nt)	yagP <-	pseudogene, LysR family, fragment;putative regulator; Not classified; putative transcriptional regulator LYSR-type
4	10	5	658533	A->G	pseudogene (309/594 nt)	ybeM ->	pseudogene, C-N hydrolase superfamily homology;putative enzyme; Not classified; putative amidase
4	10	5	662001	C->T	R93H (CGC->CAC)	lipB <-	octanoyltransferase; octanoyl-[ACP]:protein N-octanoyltransferase
4	10	5	669046	C->T	intergenic (-10/+250)	rsfS <- / <- cobC	ribosomal silencing factor/putative alpha-ribazole-5'-P phosphatase
4	10	5	1351196	(G)<sub>7->8</sub>	intergenic (-157/+211)	fabI <- / <- ycjD	enoyl-[acyl-carrier-protein] reductase, NADH-dependent/DUF559 family endonuclease-related protein
4	10	5	1473715	G->A	pseudogene (3199/3497 nt)	ydbA ->	pseudogene, autotransporter homolog; interrupted by IS2 and IS30
4	10	5	1813484	A->G	T60T (ACT->ACC)	cedA <-	cell division modulator
4	10	5	1915231	G->A	Q102* (CAG->TAG)	proQ <-	RNA chaperone, putative ProP translation regulator
4	10	5	2098685	G->A	S310L (TCA->TTA)	ugd <-	UDP-glucose 6-dehydrogenase
4	10	5	2242215	C->T	L251L (CTG->CTA)	yeiB <-	DUF418 family putative inner membrane protein
4	10	5	2301745	T->C	T337A (ACG->GCG)	napA <-	nitrate reductase, periplasmic, large subunit
4	10	5	2318066	C->T	G604D (GGC->GAC)	rcsC <-	hybrid sensory kinase in two-component regulatory system with RcsB and YojN
4	10	5	2682157	(C)<sub>7->8</sub>	coding (589/3282 nt)	yphG <-	DUF4380 domain-containing TPR repeat protein
4	10	5	3101039	(C)<sub>7->8</sub>	coding (585/720 nt)	yggN <-	DUF2884 family putative periplasmic protein
4	10	5	3239796	A->G	intergenic (+251/-148)	alx -> / -> sstT	putative membrane-bound redox modulator/sodium:serine/threonine symporter
4	10	5	3240217	A->G	T92A (ACC->GCC)	sstT ->	sodium:serine/threonine symporter
4	10	5	3240940	G->A	V333M (GTG->ATG)	sstT ->	sodium:serine/threonine symporter
4	10	5	3476449	(A)<sub>8->9</sub>	intergenic (-9/+158)	yheO <- / <- fkpA	putative PAS domain-containing DNA-binding transcriptional regulator/FKBP-type peptidyl-prolyl cis-trans isomerase (rotamase)
4	10	5	4366343	G->A	S144L (TCG->TTG)	dcuA <-	C4-dicarboxylate antiporter
4	10	5	4397625	&Delta;87 bp	coding (214-300/1848 nt)	mutL ->	methyl-directed mismatch repair protein
4	10	5	4606215	(G)<sub>8->9</sub>	noncoding (72/87 nt)	leuP <-	tRNA-Leu
4	10	5	4618967	G->A	A247T (GCC->ACC)	deoA ->	thymidine phosphorylase
4	10	6	380022	(G)<sub>10->9</sub>	intergenic (-141/+47)	frmR <- / <- yaiO	regulator protein that represses frmRAB operon/outer membrane protein
4	10	6	1473715	G->A	pseudogene (3199/3497 nt)	ydbA ->	pseudogene, autotransporter homolog; interrupted by IS2 and IS30
4	10	6	1594256	(C)<sub>8->9</sub>	pseudogene (3732/3861 nt)	yneO <-	pseudogene, AidA homolog
4	10	6	1700727	C->T	A458V (GCA->GTA)	malX ->	maltose and glucose-specific PTS enzyme IIB component and IIC component
4	10	6	1913909	A->G	V303A (GTG->GCG)	prc <-	carboxy-terminal protease for penicillin-binding protein 3
4	10	6	2416597	T->C	P617P (CCT->CCC)	pta ->	phosphate acetyltransferase
4	10	6	2573084	T->C	Q141R (CAG->CGG)	eutD <-	phosphate acetyltransferase
4	10	6	2799318	A->G	N52S (AAC->AGC)	alaE ->	alanine exporter, alanine-inducible, stress-responsive
4	10	6	2817764	G->A	intergenic (-261/+20)	yqaB <- / <- argQ	fructose-1-P and 6-phosphogluconate phosphatase/tRNA-Arg
4	10	6	3006939	T->C	H226H (CAT->CAC)	ygeW ->	putative carbamoyltransferase
4	10	6	3239796	A->G	intergenic (+251/-148)	alx -> / -> sstT	putative membrane-bound redox modulator/sodium:serine/threonine symporter
4	10	6	3240217	A->G	T92A (ACC->GCC)	sstT ->	sodium:serine/threonine symporter
4	10	6	3240940	G->A	V333M (GTG->ATG)	sstT ->	sodium:serine/threonine symporter
4	10	6	3552103	A->G	L124P (CTC->CCC)	malP <-	maltodextrin phosphorylase
4	10	6	4143217	A->G	M230V (ATG->GTG)	frwC ->	putative enzyme IIC component of PTS
4	10	6	4300447	T->C	Y195C (TAC->TGC)	mdtP <-	outer membrane factor of efflux pump
4	10	6	4366684	(C)<sub>5->6</sub>	coding (90/1302 nt)	dcuA <-	C4-dicarboxylate antiporter
4	10	6	4397625	&Delta;87 bp	coding (214-300/1848 nt)	mutL ->	methyl-directed mismatch repair protein
4	10	6	4443211	A->G	D277G (GAC->GGC)	tamA ->	translocation and assembly module for autotransporter export, outer membrane subunit
4	10	7	101645	C->T	A294V (GCG->GTG)	murC ->	UDP-N-acetylmuramate:L-alanine ligase
4	10	7	172698	C->T	R413* (CGA->TGA)	fhuB ->	iron(3+)-hydroxamate import ABC transporter permease
4	10	7	759295	G->A	S197N (AGC->AAC)	sucA ->	2-oxoglutarate decarboxylase, thiamine triphosphate-binding
4	10	7	773164	T->C	R41R (CGT->CGC)	cydB ->	cytochrome d terminal oxidase, subunit II
4	10	7	1020068	T->C	intergenic (-15/+342)	ompA <- / <- sulA	outer membrane protein A (3a;II*;G;d)/SOS cell division inhibitor
4	10	7	1077349	A->G	C512R (TGC->CGC)	putA <-	fused DNA-binding transcriptional regulator/proline dehydrogenase/pyrroline-5-carboxylate dehydrogenase
4	10	7	1079134	C->T	intergenic (-252/-171)	putA <- / -> putP	fused DNA-binding transcriptional regulator/proline dehydrogenase/pyrroline-5-carboxylate dehydrogenase/proline:sodium symporter
4	10	7	1080065	T->C	I254T (ATT->ACT)	putP ->	proline:sodium symporter
4	10	7	1096738	IS2 (-) +5 bp	coding (896-900/987 nt)	ycdU ->	putative inner membrane protein
4	10	7	1281282	C->T	T473T (ACC->ACT)	narG ->	nitrate reductase 1, alpha subunit
4	10	7	1473715	G->A	pseudogene (3199/3497 nt)	ydbA ->	pseudogene, autotransporter homolog; interrupted by IS2 and IS30
4	10	7	1585903	C->T	G195D (GGT->GAT)	ydeP <-	putative oxidoreductase
4	10	7	1651729	IS2 (-) +5 bp	pseudogene (179-183/1158 nt)	intQ ->	pseudogene, Qin prophage; phage integrase family;Phage or Prophage Related
4	10	7	1681748	A->G	C95R (TGT->CGT)	ydgC <-	GlpM family inner membrane protein
4	10	7	1714326	(T)<sub>9->8</sub>	intergenic (+55/-51)	dtpA -> / -> gstA	dipeptide and tripeptide permease A/glutathionine S-transferase
4	10	7	1915475	&Delta;1 bp	coding (60/699 nt)	proQ <-	RNA chaperone, putative ProP translation regulator
4	10	7	1978440	(G)<sub>6->7</sub>	intergenic (-243/+78)	flhD <- / <- insB1	flagellar class II regulon transcriptional activator, with FlhC/IS1 transposase B
4	10	7	2025239	T->C	intergenic (+26/-272)	yodD -> / -> yedP	uncharacterized protein/putative mannosyl-3-phosphoglycerate phosphatase
4	10	7	2266474	A->G	H77R (CAT->CGT)	yeiQ ->	putative NAD-dependent D-mannonate oxidoreductase
4	10	7	2426566	C->T	D75N (GAT->AAT)	hisJ <-	histidine ABC transporter periplasmic binding protein
4	10	7	2841727	T->C	S246S (AGT->AGC)	ascB ->	cryptic 6-phospho-beta-glucosidase
4	10	7	2880115	A->G	N91N (AAT->AAC)	casE <-	CRISPR RNA precursor cleavage enzyme; CRISP RNA (crRNA) containing Cascade antiviral complex protein
4	10	7	2909451	G->A	D72D (GAC->GAT)	pyrG <-	CTP synthetase
4	10	7	2947437	T->C	noncoding (51/77 nt)	metZ ->	tRNA-Met
4	10	7	3110529	G->A	intergenic (+88/+61)	pheV -> / <- yghD	tRNA-Phe/putative membrane-anchored secretion pathway M-type protein
4	10	7	3269529	C->T	A372V (GCA->GTA)	yhaC ->	pentapetide repeats-related protein
4	10	7	3460320	T->C	C168C (TGT->TGC)	gspF ->	general secretory pathway component, cryptic
4	10	7	3486185	T->A	H22Q (CAT->CAA)	crp ->	cAMP-activated global transcription factor, mediator of catabolite repression
4	10	7	3486213	C->T	H32Y (CAC->TAC)	crp ->	cAMP-activated global transcription factor, mediator of catabolite repression
4	10	7	3646719	G->A	G141S (GGT->AGT)	gor ->	glutathione oxidoreductase
4	10	7	3668263	G->A	A309V (GCC->GTC)	yhjA <-	putative cytochrome C peroxidase
4	10	7	3999954	C->T	R658W (CGG->TGG)	uvrD ->	DNA-dependent ATPase I and helicase II
4	10	7	4124080	C->T	G126D (GGC->GAC)	cytR <-	Anti-activator for CytR-CRP nucleoside utilization regulon
4	10	7	4164806	A->G	T390A (ACC->GCC)	btuB ->	vitamin B12/cobalamin outer membrane transporter
4	10	7	4365221	C->T	A46T (GCT->ACT)	cutA <-	divalent-cation tolerance protein, copper sensitivity
4	10	7	4397625	&Delta;87 bp	coding (214-300/1848 nt)	mutL ->	methyl-directed mismatch repair protein
4	10	7	4405416	A->G	T244A (ACC->GCC)	purA ->	adenylosuccinate synthetase
4	10	8	359135	A->G	M113V (ATG->GTG)	cynT ->	carbonic anhydrase
4	10	8	506866	(T)<sub>6->7</sub>	coding (217/480 nt)	ybaK <-	Cys-tRNA(Pro)/Cys-tRNA(Cys) deacylase
4	10	8	589511	C->T	A482T (GCC->ACC)	nfrA <-	bacteriophage N4 receptor, outer membrane subunit
4	10	8	759295	G->A	S197N (AGC->AAC)	sucA ->	2-oxoglutarate decarboxylase, thiamine triphosphate-binding
4	10	8	1020068	T->C	intergenic (-15/+342)	ompA <- / <- sulA	outer membrane protein A (3a;II*;G;d)/SOS cell division inhibitor
4	10	8	1077349	A->G	C512R (TGC->CGC)	putA <-	fused DNA-binding transcriptional regulator/proline dehydrogenase/pyrroline-5-carboxylate dehydrogenase
4	10	8	1079134	C->T	intergenic (-252/-171)	putA <- / -> putP	fused DNA-binding transcriptional regulator/proline dehydrogenase/pyrroline-5-carboxylate dehydrogenase/proline:sodium symporter
4	10	8	1080065	T->C	I254T (ATT->ACT)	putP ->	proline:sodium symporter
4	10	8	1096738	IS2 (-) +5 bp	coding (896-900/987 nt)	ycdU ->	putative inner membrane protein
4	10	8	1473715	G->A	pseudogene (3199/3497 nt)	ydbA ->	pseudogene, autotransporter homolog; interrupted by IS2 and IS30
4	10	8	1585903	C->T	G195D (GGT->GAT)	ydeP <-	putative oxidoreductase
4	10	8	1651729	IS2 (-) +5 bp	pseudogene (179-183/1158 nt)	intQ ->	pseudogene, Qin prophage; phage integrase family;Phage or Prophage Related
4	10	8	1714326	(T)<sub>9->8</sub>	intergenic (+55/-51)	dtpA -> / -> gstA	dipeptide and tripeptide permease A/glutathionine S-transferase
4	10	8	1915475	&Delta;1 bp	coding (60/699 nt)	proQ <-	RNA chaperone, putative ProP translation regulator
4	10	8	1938234	T->C	S196P (TCC->CCC)	pykA ->	pyruvate kinase II
4	10	8	1978440	(G)<sub>6->7</sub>	intergenic (-243/+78)	flhD <- / <- insB1	flagellar class II regulon transcriptional activator, with FlhC/IS1 transposase B
4	10	8	2288561	(C)<sub>7->8</sub>	pseudogene (354/2525 nt)	yejO <-	pseudogene, autotransporter outer membrane homology;putative transport; Not classified; putative ATP-binding component of a transport system
4	10	8	2426566	C->T	D75N (GAT->AAT)	hisJ <-	histidine ABC transporter periplasmic binding protein
4	10	8	2772406	T->C	pseudogene (661/900 nt)	yfjV <-	pseudogene, CP4-57 prophage;Phage or Prophage Related; putative pump protein
4	10	8	2841727	T->C	S246S (AGT->AGC)	ascB ->	cryptic 6-phospho-beta-glucosidase
4	10	8	2909451	G->A	D72D (GAC->GAT)	pyrG <-	CTP synthetase
4	10	8	2947437	T->C	noncoding (51/77 nt)	metZ ->	tRNA-Met
4	10	8	3269529	C->T	A372V (GCA->GTA)	yhaC ->	pentapetide repeats-related protein
4	10	8	3379266	(C)<sub>7->8</sub>	coding (732/1128 nt)	zapE <-	divisome ATPase
4	10	8	3486185	T->A	H22Q (CAT->CAA)	crp ->	cAMP-activated global transcription factor, mediator of catabolite repression
4	10	8	3486213	C->T	H32Y (CAC->TAC)	crp ->	cAMP-activated global transcription factor, mediator of catabolite repression
4	10	8	3668263	G->A	A309V (GCC->GTC)	yhjA <-	putative cytochrome C peroxidase
4	10	8	3950781	C->T	pseudogene (222/984 nt)	ilvG ->	pseudogene, acetolactate synthase 2 large subunit, valine-insensitive; acetolactate synthase II, large subunit, cryptic, interrupted
4	10	8	4124080	C->T	G126D (GGC->GAC)	cytR <-	Anti-activator for CytR-CRP nucleoside utilization regulon
4	10	8	4164806	A->G	T390A (ACC->GCC)	btuB ->	vitamin B12/cobalamin outer membrane transporter
4	10	8	4204773	C->T	V387I (GTC->ATC)	purD <-	phosphoribosylglycinamide synthetase phosphoribosylamine-glycine ligase
4	10	8	4397625	&Delta;87 bp	coding (214-300/1848 nt)	mutL ->	methyl-directed mismatch repair protein
4	10	8	4440750	C->T	G156S (GGC->AGC)	ytfL <-	UPF0053 family inner membrane protein
4	10	8	4477507	C->T	V269I (GTC->ATC)	argI <-	ornithine carbamoyltransferase 1
4	10	8	4549524	A->G	A239A (GCA->GCG)	fimH ->	minor component of type 1 fimbriae
4	10	9	144455	C->T	R252C (CGT->TGT)	yadH ->	putative ABC transporter permease
4	10	9	1252960	C->T	A632V (GCA->GTA)	dhaR ->	dhaKLM operon transcription activator
4	10	9	1441497	C->T	A83T (GCC->ACC)	hslJ <-	heat-inducible lipoprotein involved in novobiocin resistance
4	10	9	1473715	G->A	pseudogene (3199/3497 nt)	ydbA ->	pseudogene, autotransporter homolog; interrupted by IS2 and IS30
4	10	9	1873908	(C)<sub>6->7</sub>	coding (335/504 nt)	yeaK ->	aminoacyl-tRNA editing domain protein
4	10	9	1915475	&Delta;1 bp	coding (60/699 nt)	proQ <-	RNA chaperone, putative ProP translation regulator
4	10	9	2035109	T->C	pseudogene (397/531 nt)	yedS ->	pseudogene, outer membrane protein homology; putative outer membrane protein
4	10	9	2074362	(C)<sub>6->7</sub>	coding (2824/3120 nt)	flu ->	CP4-44 prophage; antigen 43 (Ag43) phase-variable biofilm formation autotransporter
4	10	9	2403657	C->T	L63L (CTG->CTA)	nuoC <-	NADH:ubiquinone oxidoreductase, fused CD subunit
4	10	9	2581411	T->C	D592D (GAT->GAC)	tktB ->	transketolase 2, thiamine triphosphate-binding
4	10	9	2903263	C->T	G456G (GGC->GGT)	ygcE ->	putative kinase
4	10	9	2999832	T->C	G20G (GGA->GGG)	ygeR <-	LysM domain-containing M23 family putative peptidase; septation lipoprotein
4	10	9	3151435	C->T	G184S (GGC->AGC)	exbB <-	membrane spanning protein in TonB-ExbB-ExbD complex
4	10	9	3239796	A->G	intergenic (+251/-148)	alx -> / -> sstT	putative membrane-bound redox modulator/sodium:serine/threonine symporter
4	10	9	3240217	A->G	T92A (ACC->GCC)	sstT ->	sodium:serine/threonine symporter
4	10	9	3240940	G->A	V333M (GTG->ATG)	sstT ->	sodium:serine/threonine symporter
4	10	9	3240984	(G)<sub>7->8</sub>	coding (1041/1245 nt)	sstT ->	sodium:serine/threonine symporter
4	10	9	3349725	(C)<sub>5->4</sub>	coding (85/729 nt)	mtgA <-	biosynthetic peptidoglycan transglycosylase
4	10	9	3456803	(C)<sub>6->7</sub>	coding (427/1953 nt)	gspD ->	general secretory pathway component, cryptic
4	10	9	3705575	G->A	G72G (GGC->GGT)	dppB <-	dipeptide/heme ABC transporter permease
4	10	9	4118621	(A)<sub>7->6</sub>	coding (107/246 nt)	zapB ->	FtsZ stabilizer, septal ring assembly factor, cell division stimulator
4	10	9	4193215	A->G	V121A (GTG->GCG)	thiF <-	adenylyltransferase, modifies ThiS C-terminus
4	10	9	4365743	A->G	L344P (CTG->CCG)	dcuA <-	C4-dicarboxylate antiporter
4	10	9	4397625	&Delta;87 bp	coding (214-300/1848 nt)	mutL ->	methyl-directed mismatch repair protein
4	10	9	4457162	G->A	intergenic (+4/+152)	mpl -> / <- yjgA	UDP-N-acetylmuramate:L-alanyl-gamma-D-glutamyl- meso-diaminopimelate ligase/ribosome-associated UPF0307 family protein
4	10	9	4634398	A->G	D201G (GAC->GGC)	ytjC ->	phosphatase
4	10	10	4397625	&Delta;87 bp	coding (214-300/1848 nt)	mutL ->	methyl-directed mismatch repair protein
4	16	1	1079	C->T	S248L (TCG->TTG)	thrA ->	fused aspartate kinase/homoserine dehydrogenase 1
4	16	1	144455	C->T	R252C (CGT->TGT)	yadH ->	putative ABC transporter membrane subunit YadH
4	16	1	300585	G->A	A117V (GCC->GTC)	paoC <-	aldehyde dehydrogenase: molybdenum cofactor-binding subunit
4	16	1	303446	A->G	G152G (GGA->GGG)	yagU ->	inner membrane protein that contributes to acid resistance
4	16	1	353407	C->T	T234T (ACC->ACT)	prpE ->	propionyl-CoA synthetase
4	16	1	1093714	A->G	N280S (AAC->AGC)	dgcT ->	putative diguanylate cyclase DgcT
4	16	1	1097531	(A)<sub>8->7</sub>	intergenic (+702/+34)	ycdU -> / <- serX	uncharacterized protein YcdU/tRNA-Ser
4	16	1	1116483	A->G	Y34H (TAC->CAC)	lpxL <-	lauroyl acyltransferase
4	16	1	1135663	(G)<sub>5->6</sub>	coding (100/699 nt)	flgH ->	flagellar L-ring protein
4	16	1	1441497	C->T	A83T (GCC->ACC)	hslJ <-	lipoprotein implicated in Novobiocin resistance
4	16	1	1473715	G->A	pseudogene (3197/3495 nt)	ydbA ->	putative outer membrane protein, N-terminal fragment
4	16	1	1700108	G->A	A252T (GCA->ACA)	malX ->	PTS enzyme IIBC component MalX
4	16	1	1716968	T->C	K85K (AAA->AAG)	tyrS <-	tyrosine--tRNA ligase
4	16	1	1878325	A->G	H204R (CAT->CGT)	dgcP ->	diguanylate cyclase DgcP
4	16	1	1915475	&Delta;1 bp	coding (60/699 nt)	proQ <-	RNA chaperone ProQ
4	16	1	1967848	T->C	E218E (GAA->GAG)	cheB <-	protein-glutamate methylesterase/protein glutamine deamidase
4	16	1	2074362	(C)<sub>6->7</sub>	coding (2824/3120 nt)	flu ->	CP4-44 prophage; self recognizing antigen 43 (Ag43) autotransporter
4	16	1	2127684	C->T	G211R (GGG->AGG)	gmd <-	GDP-mannose 4,6-dehydratase
4	16	1	2403657	C->T	L63L (CTG->CTA)	nuoC <-	NADH:quinone oxidoreductase subunit CD
4	16	1	2581411	T->C	D592D (GAT->GAC)	tktB ->	transketolase 2
4	16	1	2782306	C->T	G141S (GGT->AGT)	ypjA <-	adhesin-like autotransporter YpjA
4	16	1	2903263	C->T	G456G (GGC->GGT)	ygcE ->	putative sugar kinase YgcE
4	16	1	2999832	T->C	G20G (GGA->GGG)	ygeR <-	LysM domain-containing putative peptidase lipoprotein YgeR
4	16	1	3151435	C->T	G184S (GGC->AGC)	exbB <-	Ton complex subunit ExbB
4	16	1	3239796	A->G	intergenic (+251/-148)	alx -> / -> sstT	putative membrane-bound redox modulator Alx/serine/threonine:Na(+) symporter
4	16	1	3240217	A->G	T92A (ACC->GCC)	sstT ->	serine/threonine:Na(+) symporter
4	16	1	3240940	G->A	V333M (GTG->ATG)	sstT ->	serine/threonine:Na(+) symporter
4	16	1	3268304	(C)<sub>6->7</sub>	coding (451/540 nt)	yhaB ->	protein YhaB
4	16	1	3350217	G->A	A81A (GCC->GCT)	elbB <-	low activity glyoxalase ElbB
4	16	1	3359368	G->A	W57* (TGG->TGA)	gltD ->	glutamate synthase subunit GltD
4	16	1	3456803	(C)<sub>6->7</sub>	coding (427/1953 nt)	gspD ->	Type II secretion system protein GspD
4	16	1	3708620	C->T	noncoding (73/77 nt)	proK <-	tRNA-Pro
4	16	1	3728118	(C)<sub>8->9</sub>	coding (1254/1455 nt)	xylB <-	xylulokinase
4	16	1	4118621	(A)<sub>7->6</sub>	coding (107/246 nt)	zapB ->	cell division factor ZapB
4	16	1	4230806	C->A	R151R (CGC->CGA)	rluF ->	23S rRNA pseudouridine(2604) and tRNA(Tyr) pseudouridine(35) synthase
4	16	1	4365743	A->G	L344P (CTG->CCG)	dcuA <-	C4-dicarboxylate transporter DcuA
4	16	1	4397625	&Delta;87 bp	coding (214-300/1848 nt)	mutL ->	DNA mismatch repair protein MutL
4	16	1	4606330	(G)<sub>8->9</sub>	noncoding (72/87 nt)	leuQ <-	tRNA-Leu
4	16	1	4620159	G->C	G186A (GGT->GCT)	deoB ->	phosphopentomutase
4	16	1	4634398	A->G	D201G (GAC->GGC)	ytjC ->	putative phosphatase
4	16	2	144455	C->T	R252C (CGT->TGT)	yadH ->	putative ABC transporter membrane subunit YadH
4	16	2	420365	C->T	Q259* (CAG->TAG)	brnQ ->	branched chain amino acid transporter BrnQ
4	16	2	527879	C->T	A100V (GCG->GTG)	ybbC ->	PF15631 family protein YbbC
4	16	2	711320	A->G	I49T (ATT->ACT)	fldA <-	flavodoxin 1
4	16	2	1132821	(T)<sub>6->5</sub>	coding (248/1209 nt)	flgE ->	flagellar hook protein FlgE
4	16	2	1441497	C->T	A83T (GCC->ACC)	hslJ <-	lipoprotein implicated in Novobiocin resistance
4	16	2	1473715	G->A	pseudogene (3197/3495 nt)	ydbA ->	putative outer membrane protein, N-terminal fragment
4	16	2	1853004	G->A	R326W (CGG->TGG)	ydjE <-	putative transporter YdjE
4	16	2	1915475	&Delta;1 bp	coding (60/699 nt)	proQ <-	RNA chaperone ProQ
4	16	2	2074362	(C)<sub>6->7</sub>	coding (2824/3120 nt)	flu ->	CP4-44 prophage; self recognizing antigen 43 (Ag43) autotransporter
4	16	2	2213795	T->C	T284A (ACC->GCC)	btsS <-	high-affinity pyruvate receptor
4	16	2	2403657	C->T	L63L (CTG->CTA)	nuoC <-	NADH:quinone oxidoreductase subunit CD
4	16	2	2492430	T->C	Q275Q (CAA->CAG)	frc <-	formyl-CoA transferase
4	16	2	2555800	A->G	C201R (TGT->CGT)	eutL <-	putative structural protein, ethanolamine utilization microcompartment
4	16	2	2581411	T->C	D592D (GAT->GAC)	tktB ->	transketolase 2
4	16	2	2590220	G->A	A876T (GCC->ACC)	acrD ->	multidrug efflux pump RND permease AcrD
4	16	2	2903263	C->T	G456G (GGC->GGT)	ygcE ->	putative sugar kinase YgcE
4	16	2	2999832	T->C	G20G (GGA->GGG)	ygeR <-	LysM domain-containing putative peptidase lipoprotein YgeR
4	16	2	3147174	G->A	pseudogene (518/836 nt)	yghX <-	putative hydrolase fragment
4	16	2	3151435	C->T	G184S (GGC->AGC)	exbB <-	Ton complex subunit ExbB
4	16	2	3239796	A->G	intergenic (+251/-148)	alx -> / -> sstT	putative membrane-bound redox modulator Alx/serine/threonine:Na(+) symporter
4	16	2	3240217	A->G	T92A (ACC->GCC)	sstT ->	serine/threonine:Na(+) symporter
4	16	2	3240940	G->A	V333M (GTG->ATG)	sstT ->	serine/threonine:Na(+) symporter
4	16	2	3456803	(C)<sub>6->7</sub>	coding (427/1953 nt)	gspD ->	Type II secretion system protein GspD
4	16	2	3526152	T->C	intergenic (-3/-317)	nudE <- / -> igaA	ADP-sugar diphosphatase NudE/inner membrane protein - inhibits the Rcs signaling pathway
4	16	2	4117375	C->T	G239D (GGC->GAC)	glpF <-	glycerol facilitator
4	16	2	4118621	(A)<sub>7->6</sub>	coding (107/246 nt)	zapB ->	cell division factor ZapB
4	16	2	4365743	A->G	L344P (CTG->CCG)	dcuA <-	C4-dicarboxylate transporter DcuA
4	16	2	4397625	&Delta;87 bp	coding (214-300/1848 nt)	mutL ->	DNA mismatch repair protein MutL
4	16	2	4601353	C->T	A55A (GCG->GCA)	dnaT <-	primosomal protein DnaT
4	16	2	4634398	A->G	D201G (GAC->GGC)	ytjC ->	putative phosphatase
4	16	3	144455	C->T	R252C (CGT->TGT)	yadH ->	putative ABC transporter membrane subunit YadH
4	16	3	985846	(A)<sub>8->7</sub>	intergenic (-137/+48)	aspC <- / <- ompF	aspartate aminotransferase/outer membrane porin F
4	16	3	1132202	#NAME?	coding (349/696 nt)	flgD ->	flagellar biosynthesis, initiation of hook assembly
4	16	3	1245862	(C)<sub>6->7</sub>	coding (1515/1698 nt)	treA <-	periplasmic trehalase
4	16	3	1368428	G->A	R117H (CGC->CAC)	pspA ->	phage shock protein A
4	16	3	1441497	C->T	A83T (GCC->ACC)	hslJ <-	lipoprotein implicated in Novobiocin resistance
4	16	3	1473715	G->A	pseudogene (3197/3495 nt)	ydbA ->	putative outer membrane protein, N-terminal fragment
4	16	3	1915475	&Delta;1 bp	coding (60/699 nt)	proQ <-	RNA chaperone ProQ
4	16	3	2694186	G->A	A453V (GCG->GTG)	purL <-	phosphoribosylformylglycinamide synthetase
4	16	3	2903263	C->T	G456G (GGC->GGT)	ygcE ->	putative sugar kinase YgcE
4	16	3	3239796	A->G	intergenic (+251/-148)	alx -> / -> sstT	putative membrane-bound redox modulator Alx/serine/threonine:Na(+) symporter
4	16	3	3240217	A->G	T92A (ACC->GCC)	sstT ->	serine/threonine:Na(+) symporter
4	16	3	3240940	G->A	V333M (GTG->ATG)	sstT ->	serine/threonine:Na(+) symporter
4	16	3	3785854	C->T	R199C (CGC->TGC)	gpmM ->	2,3-bisphosphoglycerate-independent phosphoglycerate mutase
4	16	3	4118621	(A)<sub>7->6</sub>	coding (107/246 nt)	zapB ->	cell division factor ZapB
4	16	3	4268397	C->T	intergenic (+90/+412)	tyrB -> / <- yjbS	tyrosine aminotransferase/uncharacterized protein YjbS
4	16	3	4365743	A->G	L344P (CTG->CCG)	dcuA <-	C4-dicarboxylate transporter DcuA
4	16	3	4376657	C->T	G35G (GGC->GGT)	ecnB ->	bacteriolytic entericidin B lipoprotein
4	16	3	4397625	&Delta;87 bp	coding (214-300/1848 nt)	mutL ->	DNA mismatch repair protein MutL
4	16	3	4634398	A->G	D201G (GAC->GGC)	ytjC ->	putative phosphatase
4	16	4	75644	T->C	*552W (TGA->TGG)	sgrR <-	DNA-binding transcriptional dual regulator SgrR
4	16	4	144455	C->T	R252C (CGT->TGT)	yadH ->	putative ABC transporter membrane subunit YadH
4	16	4	181322	C->T	R147C (CGT->TGT)	degP ->	periplasmic serine endoprotease DegP
4	16	4	353407	C->T	T234T (ACC->ACT)	prpE ->	propionyl-CoA synthetase
4	16	4	868422	(C)<sub>8->7</sub>	coding (903/1872 nt)	gsiA ->	glutathione ABC transporter ATP binding subunit GsiA
4	16	4	1135663	(G)<sub>5->6</sub>	coding (100/699 nt)	flgH ->	flagellar L-ring protein
4	16	4	1441497	C->T	A83T (GCC->ACC)	hslJ <-	lipoprotein implicated in Novobiocin resistance
4	16	4	1473715	G->A	pseudogene (3197/3495 nt)	ydbA ->	putative outer membrane protein, N-terminal fragment
4	16	4	1915475	&Delta;1 bp	coding (60/699 nt)	proQ <-	RNA chaperone ProQ
4	16	4	1947605	G->A	R183C (CGC->TGC)	yebC <-	putative transcriptional regulator YebC
4	16	4	2074362	(C)<sub>6->7</sub>	coding (2824/3120 nt)	flu ->	CP4-44 prophage; self recognizing antigen 43 (Ag43) autotransporter
4	16	4	2275923	T->C	S217S (AGT->AGC)	yejE ->	putative oligopeptide ABC transporter membrane subunit YejE
4	16	4	2403657	C->T	L63L (CTG->CTA)	nuoC <-	NADH:quinone oxidoreductase subunit CD
4	16	4	2581411	T->C	D592D (GAT->GAC)	tktB ->	transketolase 2
4	16	4	2903263	C->T	G456G (GGC->GGT)	ygcE ->	putative sugar kinase YgcE
4	16	4	2945976	T->C	intergenic (-134/+105)	tcdA <- / <- mltA	tRNA threonylcarbamoyladenosine dehydratase/membrane-bound lytic murein transglycosylase A
4	16	4	2998836	T->C	intergenic (-8/+148)	ygeQ <- / <- glyU	protein YgeQ/tRNA-Gly
4	16	4	2999832	T->C	G20G (GGA->GGG)	ygeR <-	LysM domain-containing putative peptidase lipoprotein YgeR
4	16	4	3151435	C->T	G184S (GGC->AGC)	exbB <-	Ton complex subunit ExbB
4	16	4	3239796	A->G	intergenic (+251/-148)	alx -> / -> sstT	putative membrane-bound redox modulator Alx/serine/threonine:Na(+) symporter
4	16	4	3240217	A->G	T92A (ACC->GCC)	sstT ->	serine/threonine:Na(+) symporter
4	16	4	3240940	G->A	V333M (GTG->ATG)	sstT ->	serine/threonine:Na(+) symporter
4	16	4	3268304	(C)<sub>6->7</sub>	coding (451/540 nt)	yhaB ->	protein YhaB
4	16	4	3456803	(C)<sub>6->7</sub>	coding (427/1953 nt)	gspD ->	Type II secretion system protein GspD
4	16	4	3550269	G->A	G735G (GGC->GGT)	malP <-	maltodextrin phosphorylase
4	16	4	3686177	&Delta;14 bp	coding (2984-2997/3474 nt)	bcsC <-	cellulose biosynthesis protein BcsC
4	16	4	3728118	(C)<sub>8->9</sub>	coding (1254/1455 nt)	xylB <-	xylulokinase
4	16	4	3982684	(C)<sub>8->9</sub>	noncoding (79/87 nt)	leuT ->	tRNA-Leu
4	16	4	3995675	(T)<sub>6->5</sub>	coding (93/708 nt)	yigA ->	conserved protein YigA
4	16	4	4118621	(A)<sub>7->6</sub>	coding (107/246 nt)	zapB ->	cell division factor ZapB
4	16	4	4230806	C->A	R151R (CGC->CGA)	rluF ->	23S rRNA pseudouridine(2604) and tRNA(Tyr) pseudouridine(35) synthase
4	16	4	4365743	A->G	L344P (CTG->CCG)	dcuA <-	C4-dicarboxylate transporter DcuA
4	16	4	4397625	&Delta;87 bp	coding (214-300/1848 nt)	mutL ->	DNA mismatch repair protein MutL
4	16	4	4613554	T->C	L25P (CTG->CCG)	yjjV ->	putative DNase YjjV
4	16	4	4634398	A->G	D201G (GAC->GGC)	ytjC ->	putative phosphatase
4	16	5	144455	C->T	R252C (CGT->TGT)	yadH ->	putative ABC transporter membrane subunit YadH
4	16	5	472742	(G)<sub>6->7</sub>	coding (145/339 nt)	glnK ->	nitrogen regulator GlnK
4	16	5	1035641	C->T	G192G (GGC->GGT)	hyaC ->	hydrogenase 1 cytochrome b subunit
4	16	5	1441497	C->T	A83T (GCC->ACC)	hslJ <-	lipoprotein implicated in Novobiocin resistance
4	16	5	1473715	G->A	pseudogene (3197/3495 nt)	ydbA ->	putative outer membrane protein, N-terminal fragment
4	16	5	1594132	(C)<sub>8->7</sub>	pseudogene (3955/5422 nt)	yneO <-	AIDA-I family autotransporter YneO
4	16	5	1915475	&Delta;1 bp	coding (60/699 nt)	proQ <-	RNA chaperone ProQ
4	16	5	2074362	(C)<sub>6->7</sub>	coding (2824/3120 nt)	flu ->	CP4-44 prophage; self recognizing antigen 43 (Ag43) autotransporter
4	16	5	2266030	C->T	intergenic (+8/-215)	yeiP -> / -> yeiQ	elongation factor P family protein/putative dehydrogenase, NAD-dependent
4	16	5	2369246	T->C	L403P (CTG->CCG)	arnA ->	fused UDP-4-amino-4-deoxy-L-arabinose formyltransferase/UDP-glucuronate dehydrogenase
4	16	5	2403657	C->T	L63L (CTG->CTA)	nuoC <-	NADH:quinone oxidoreductase subunit CD
4	16	5	2581411	T->C	D592D (GAT->GAC)	tktB ->	transketolase 2
4	16	5	2890656	G->A	R415C (CGC->TGC)	cysJ <-	sulfite reductase, flavoprotein subunit
4	16	5	2903263	C->T	G456G (GGC->GGT)	ygcE ->	putative sugar kinase YgcE
4	16	5	2909185	G->A	A161V (GCT->GTT)	pyrG <-	CTP synthetase
4	16	5	2999832	T->C	G20G (GGA->GGG)	ygeR <-	LysM domain-containing putative peptidase lipoprotein YgeR
4	16	5	3036707	A->G	V467A (GTA->GCA)	recJ <-	ssDNA-specific exonuclease RecJ
4	16	5	3151435	C->T	G184S (GGC->AGC)	exbB <-	Ton complex subunit ExbB
4	16	5	3239796	A->G	intergenic (+251/-148)	alx -> / -> sstT	putative membrane-bound redox modulator Alx/serine/threonine:Na(+) symporter
4	16	5	3240217	A->G	T92A (ACC->GCC)	sstT ->	serine/threonine:Na(+) symporter
4	16	5	3240940	G->A	V333M (GTG->ATG)	sstT ->	serine/threonine:Na(+) symporter
4	16	5	3456803	(C)<sub>6->7</sub>	coding (427/1953 nt)	gspD ->	Type II secretion system protein GspD
4	16	5	3773515	T->C	V412A (GTT->GCT)	mtlA ->	mannitol-specific PTS enzyme IICBA component
4	16	5	4118621	(A)<sub>7->6</sub>	coding (107/246 nt)	zapB ->	cell division factor ZapB
4	16	5	4365743	A->G	L344P (CTG->CCG)	dcuA <-	C4-dicarboxylate transporter DcuA
4	16	5	4397625	&Delta;87 bp	coding (214-300/1848 nt)	mutL ->	DNA mismatch repair protein MutL
4	16	5	4599000	C->T	A148T (GCT->ACT)	opgB <-	phosphoglycerol transferase I
4	16	5	4602927	A->G	intergenic (-69/-550)	yjjP <- / -> yjjQ	putative succinate exporter YjjP/DNA-binding transcriptional repressor YjjQ
4	16	5	4634398	A->G	D201G (GAC->GGC)	ytjC ->	putative phosphatase
4	16	6	144455	C->T	R252C (CGT->TGT)	yadH ->	putative ABC transporter membrane subunit YadH
4	16	6	994265	C->T	G190S (GGC->AGC)	ssuC <-	aliphatic sulfonate ABC transporter membrane subunit
4	16	6	1123672	G->A	A128V (GCC->GTC)	grxB <-	reduced glutaredoxin 2
4	16	6	1413403	A->G	M17T (ATG->ACG)	xisR <-	Rac prophage; excisionase
4	16	6	1441497	C->T	A83T (GCC->ACC)	hslJ <-	lipoprotein implicated in Novobiocin resistance
4	16	6	1473715	G->A	pseudogene (3197/3495 nt)	ydbA ->	putative outer membrane protein, N-terminal fragment
4	16	6	1915475	&Delta;1 bp	coding (60/699 nt)	proQ <-	RNA chaperone ProQ
4	16	6	1978440	(G)<sub>6->7</sub>	intergenic (-243/+78)	flhD <- / <- insB-5	DNA-binding transcriptional dual regulator FlhD/IS1 protein InsB
4	16	6	2074362	(C)<sub>6->7</sub>	coding (2824/3120 nt)	flu ->	CP4-44 prophage; self recognizing antigen 43 (Ag43) autotransporter
4	16	6	2223461	A->G	E426G (GAA->GGA)	dld ->	D-lactate dehydrogenase
4	16	6	2403657	C->T	L63L (CTG->CTA)	nuoC <-	NADH:quinone oxidoreductase subunit CD
4	16	6	2563866	T->C	V92A (GTA->GCA)	yffQ ->	CPZ-55 prophage; uncharacterized protein YffQ
4	16	6	2581411	T->C	D592D (GAT->GAC)	tktB ->	transketolase 2
4	16	6	2903263	C->T	G456G (GGC->GGT)	ygcE ->	putative sugar kinase YgcE
4	16	6	2909185	G->A	A161V (GCT->GTT)	pyrG <-	CTP synthetase
4	16	6	2938925	T->C	L13P (CTA->CCA)	fucU ->	L-fucose mutarotase
4	16	6	2999832	T->C	G20G (GGA->GGG)	ygeR <-	LysM domain-containing putative peptidase lipoprotein YgeR
4	16	6	3115150	T->C	E1321E (GAA->GAG)	yghJ <-	putative lipoprotein YghJ
4	16	6	3151435	C->T	G184S (GGC->AGC)	exbB <-	Ton complex subunit ExbB
4	16	6	3239796	A->G	intergenic (+251/-148)	alx -> / -> sstT	putative membrane-bound redox modulator Alx/serine/threonine:Na(+) symporter
4	16	6	3240217	A->G	T92A (ACC->GCC)	sstT ->	serine/threonine:Na(+) symporter
4	16	6	3240940	G->A	V333M (GTG->ATG)	sstT ->	serine/threonine:Na(+) symporter
4	16	6	3350184	(C)<sub>7->8</sub>	coding (276/654 nt)	elbB <-	low activity glyoxalase ElbB
4	16	6	3456803	(C)<sub>6->7</sub>	coding (427/1953 nt)	gspD ->	Type II secretion system protein GspD
4	16	6	3531532	G->A	A303V (GCG->GTG)	yhgE <-	putative transport protein YhgE
4	16	6	3948450	(T)<sub>7->6</sub>	coding (1520/1521 nt)	yifB <-	putative magnesium chelatase YifB
4	16	6	4017794	T->C	R154R (CGT->CGC)	rmuC ->	putative recombination limiting protein RmuC
4	16	6	4118621	(A)<sub>7->6</sub>	coding (107/246 nt)	zapB ->	cell division factor ZapB
4	16	6	4242099	A->G	A52A (GCT->GCC)	xylE <-	D-xylose:H(+) symporter
4	16	6	4365743	A->G	L344P (CTG->CCG)	dcuA <-	C4-dicarboxylate transporter DcuA
4	16	6	4397625	&Delta;87 bp	coding (214-300/1848 nt)	mutL ->	DNA mismatch repair protein MutL
4	16	6	4599000	C->T	A148T (GCT->ACT)	opgB <-	phosphoglycerol transferase I
4	16	6	4634398	A->G	D201G (GAC->GGC)	ytjC ->	putative phosphatase
4	16	7	368194	A->G	V76A (GTG->GCG)	mhpR <-	DNA-binding transcriptional activator MhpR
4	16	7	520710	G->A	V99I (GTC->ATC)	ybbP ->	putative ABC transporter membrane subunit YbbP
4	16	7	658533	A->G	pseudogene (503/788 nt)	ybeM ->	deamidated glutathione amidase, N-terminal fragment
4	16	7	669046	C->T	intergenic (-10/+250)	rsfS <- / <- cobC	ribosomal silencing factor RsfS/putative adenosylcobalamin phosphatase/alpha-ribazole phosphatase
4	16	7	1062638	G->A	A73V (GCG->GTG)	cbpM <-	chaperone modulator CbpM
4	16	7	1275824	A->G	S2S (AGT->AGC) <br>*599Q (TAA->CAA)	narL <-<br>narX <-	DNA-binding transcriptional dual regulator NarL<br>sensory histidine kinase NarX
4	16	7	1351196	(G)<sub>7->8</sub>	intergenic (-157/+211)	fabI <- / <- ycjD	enoyl-[acyl-carrier-protein] reductase/DUF559 domain-containing protein YcjD
4	16	7	1473715	G->A	pseudogene (3197/3495 nt)	ydbA ->	putative outer membrane protein, N-terminal fragment
4	16	7	1758586	C->A	G47V (GGG->GTG)	ldtE <-	L,D-transpeptidase LdtE
4	16	7	1915231	G->A	Q102* (CAG->TAG)	proQ <-	RNA chaperone ProQ
4	16	7	2012379	G->A	intergenic (-28/-123)	yedN <- / -> intG	putative type III secreted effector, N-terminal fragment/putative defective phage integrase
4	16	7	2166607	G->A	A314T (GCG->ACG)	yegQ ->	putative peptidase YegQ
4	16	7	2242215	C->T	L251L (CTG->CTA)	yeiB <-	DUF418 domain-containing protein YeiB
4	16	7	2318066	C->T	G604D (GGC->GAC)	rcsC <-	sensory histidine kinase RcsC
4	16	7	2602017	(C)<sub>7->8</sub>	coding (200/2019 nt)	hyfB ->	hydrogenase 4 component B
4	16	7	2619688	G->A	T158I (ACC->ATC)	uraA <-	hypothetical protein
4	16	7	2642263	A->G	P194P (CCT->CCC)	rodZ <-	transmembrane component of cytoskeleton
4	16	7	2682157	(C)<sub>7->8</sub>	coding (589/3282 nt)	yphG <-	DUF5107 domain-containing protein YphG
4	16	7	2835760	G->A	R556C (CGC->TGC)	hypF <-	carbamoyltransferase HypF
4	16	7	3199415	G->A	A76V (GCG->GTG)	glnE <-	fused glutamine synthetase deadenylase/glutamine synthetase adenylyltransferase
4	16	7	3224606	(C)<sub>5->6</sub>	coding (1974/3093 nt)	ebgA ->	evolved beta-D-galactosidase subunit alpha
4	16	7	3239796	A->G	intergenic (+251/-148)	alx -> / -> sstT	putative membrane-bound redox modulator Alx/serine/threonine:Na(+) symporter
4	16	7	3240217	A->G	T92A (ACC->GCC)	sstT ->	serine/threonine:Na(+) symporter
4	16	7	3240940	G->A	V333M (GTG->ATG)	sstT ->	serine/threonine:Na(+) symporter
4	16	7	3281285	T->C	pseudogene (164/504 nt)	agaA ->	putative truncated N-acetylgalactosamine-6-phosphate deacetylase
4	16	7	3471428	T->C	Q696R (CAG->CGG)	fusA <-	elongation factor G
4	16	7	3476449	(A)<sub>8->9</sub>	intergenic (-9/+158)	yheO <- / <- fkpA	putative DNA-binding transcriptional regulator YheO/peptidyl-prolyl cis-trans isomerase FkpA
4	16	7	3532766	C->T	intergenic (-327/-52)	yhgE <- / -> pck	putative transport protein YhgE/phosphoenolpyruvate carboxykinase (ATP)
4	16	7	3587905	T->C	E70G (GAA->GGA)	ugpQ <-	glycerophosphodiester phosphodiesterase
4	16	7	4185894	C->T	A182V (GCG->GTG)	rpoC ->	RNA polymerase subunit beta'
4	16	7	4366343	G->A	S144L (TCG->TTG)	dcuA <-	C4-dicarboxylate transporter DcuA
4	16	7	4397625	&Delta;87 bp	coding (214-300/1848 nt)	mutL ->	DNA mismatch repair protein MutL
4	16	7	4548645	A->G	T121A (ACT->GCT)	fimG ->	type 1 fimbriae minor subunit FimG
4	16	8	444152	C->T	A122T (GCC->ACC)	panE <-	2-dehydropantoate 2-reductase
4	16	8	484337	(C)<sub>6->7</sub>	coding (67/3150 nt)	acrB <-	multidrug efflux pump RND permease AcrB
4	16	8	658533	A->G	pseudogene (503/788 nt)	ybeM ->	deamidated glutathione amidase, N-terminal fragment
4	16	8	669046	C->T	intergenic (-10/+250)	rsfS <- / <- cobC	ribosomal silencing factor RsfS/putative adenosylcobalamin phosphatase/alpha-ribazole phosphatase
4	16	8	1032043	A->G	intergenic (-331/-96)	serT <- / -> hyaA	tRNA-Ser/hydrogenase 1 small subunit
4	16	8	1351196	(G)<sub>7->8</sub>	intergenic (-157/+211)	fabI <- / <- ycjD	enoyl-[acyl-carrier-protein] reductase/DUF559 domain-containing protein YcjD
4	16	8	1473715	G->A	pseudogene (3197/3495 nt)	ydbA ->	putative outer membrane protein, N-terminal fragment
4	16	8	1635023	T->C	A275A (GCA->GCG)	ydfN <-	Qin prophage; putative side tail fiber assembly protein
4	16	8	1635026	A->G	H274H (CAT->CAC)	ydfN <-	Qin prophage; putative side tail fiber assembly protein
4	16	8	1635029	C->T	A273A (GCG->GCA)	ydfN <-	Qin prophage; putative side tail fiber assembly protein
4	16	8	1635032	G->A	G272G (GGC->GGT)	ydfN <-	Qin prophage; putative side tail fiber assembly protein
4	16	8	1635059	C->T	S263S (TCG->TCA)	ydfN <-	Qin prophage; putative side tail fiber assembly protein
4	16	8	1635071	A->T	A259A (GCT->GCA)	ydfN <-	Qin prophage; putative side tail fiber assembly protein
4	16	8	1714326	(T)<sub>9->8</sub>	intergenic (+55/-51)	dtpA -> / -> gstA	dipeptide/tripeptide:H(+) symporter DtpA/glutathione S-transferase GstA
4	16	8	1779996	T->C	V127A (GTT->GCT)	ydiQ ->	putative electron transfer flavoprotein subunit YdiQ
4	16	8	1840918	T->C	L162L (TTA->TTG)	ynjF <-	putative phosphatidyl transferase, inner membrane protein
4	16	8	1915231	G->A	Q102* (CAG->TAG)	proQ <-	RNA chaperone ProQ
4	16	8	2086749	T->C	D105G (GAC->GGC)	plaP <-	putrescine:H(+) symporter PlaP
4	16	8	2157236	G->A	L658L (CTG->CTA)	mdtB ->	multidrug efflux pump RND permease subunit MdtB
4	16	8	2219652	G->A	intergenic (-171/+40)	osmF <- / <- bglX	glycine betaine ABC transporter periplasmic binding protein OsmF/beta-D-glucoside glucohydrolase, periplasmic
4	16	8	2242215	C->T	L251L (CTG->CTA)	yeiB <-	DUF418 domain-containing protein YeiB
4	16	8	2318066	C->T	G604D (GGC->GAC)	rcsC <-	sensory histidine kinase RcsC
4	16	8	2682157	(C)<sub>7->8</sub>	coding (589/3282 nt)	yphG <-	DUF5107 domain-containing protein YphG
4	16	8	2724332	(G)<sub>5->6</sub>	coding (205/324 nt)	yfiM ->	protein YfiM
4	16	8	2915986	T->C	G310G (GGT->GGC)	barA ->	sensory histidine kinase BarA
4	16	8	3239796	A->G	intergenic (+251/-148)	alx -> / -> sstT	putative membrane-bound redox modulator Alx/serine/threonine:Na(+) symporter
4	16	8	3240217	A->G	T92A (ACC->GCC)	sstT ->	serine/threonine:Na(+) symporter
4	16	8	3240940	G->A	V333M (GTG->ATG)	sstT ->	serine/threonine:Na(+) symporter
4	16	8	3240984	(G)<sub>7->8</sub>	coding (1041/1245 nt)	sstT ->	serine/threonine:Na(+) symporter
4	16	8	3476449	(A)<sub>8->9</sub>	intergenic (-9/+158)	yheO <- / <- fkpA	putative DNA-binding transcriptional regulator YheO/peptidyl-prolyl cis-trans isomerase FkpA
4	16	8	3785138	(A)<sub>8->7</sub>	intergenic (-123/-122)	yibN <- / -> gpmM	putative sulfurtransferase YibN/2,3-bisphosphoglycerate-independent phosphoglycerate mutase
4	16	8	4366343	G->A	S144L (TCG->TTG)	dcuA <-	C4-dicarboxylate transporter DcuA
4	16	8	4397625	&Delta;87 bp	coding (214-300/1848 nt)	mutL ->	DNA mismatch repair protein MutL
4	16	8	4606330	(G)<sub>8->9</sub>	noncoding (72/87 nt)	leuQ <-	tRNA-Leu
4	16	9	107553	(T)<sub>9->8</sub>	intergenic (+79/-152)	lpxC -> / -> secM	UDP-3-O-acyl-N-acetylglucosamine deacetylase/SecA translation regulator
4	16	9	144455	C->T	R252C (CGT->TGT)	yadH ->	putative ABC transporter membrane subunit YadH
4	16	9	205952	A->G	Y276C (TAC->TGC)	dnaE ->	DNA polymerase III subunit alpha
4	16	9	380022	(G)<sub>10->9</sub>	intergenic (-141/+47)	frmR <- / <- yaiO	DNA-binding transcriptional repressor FrmR/outer membrane protein YaiO
4	16	9	845350	(T)<sub>8->7</sub>	coding (131/2226 nt)	ybiO <-	moderate conductance mechanosensitive channel
4	16	9	868422	(C)<sub>8->9</sub>	coding (903/1872 nt)	gsiA ->	glutathione ABC transporter ATP binding subunit GsiA
4	16	9	1441497	C->T	A83T (GCC->ACC)	hslJ <-	lipoprotein implicated in Novobiocin resistance
4	16	9	1473715	G->A	pseudogene (3197/3495 nt)	ydbA ->	putative outer membrane protein, N-terminal fragment
4	16	9	1580435	C->G	G119A (GGC->GCC)	ydeM <-	putative anaerobic sulfatase maturation enzyme YdeM
4	16	9	1915475	&Delta;1 bp	coding (60/699 nt)	proQ <-	RNA chaperone ProQ
4	16	9	2074362	(C)<sub>6->7</sub>	coding (2824/3120 nt)	flu ->	CP4-44 prophage; self recognizing antigen 43 (Ag43) autotransporter
4	16	9	2403657	C->T	L63L (CTG->CTA)	nuoC <-	NADH:quinone oxidoreductase subunit CD
4	16	9	2581411	T->C	D592D (GAT->GAC)	tktB ->	transketolase 2
4	16	9	2903263	C->T	G456G (GGC->GGT)	ygcE ->	putative sugar kinase YgcE
4	16	9	2999832	T->C	G20G (GGA->GGG)	ygeR <-	LysM domain-containing putative peptidase lipoprotein YgeR
4	16	9	3035546	T->C	T246A (ACG->GCG)	prfB <-	peptide chain release factor RF2
4	16	9	3151435	C->T	G184S (GGC->AGC)	exbB <-	Ton complex subunit ExbB
4	16	9	3239796	A->G	intergenic (+251/-148)	alx -> / -> sstT	putative membrane-bound redox modulator Alx/serine/threonine:Na(+) symporter
4	16	9	3240217	A->G	T92A (ACC->GCC)	sstT ->	serine/threonine:Na(+) symporter
4	16	9	3240940	G->A	V333M (GTG->ATG)	sstT ->	serine/threonine:Na(+) symporter
4	16	9	3456803	(C)<sub>6->7</sub>	coding (427/1953 nt)	gspD ->	Type II secretion system protein GspD
4	16	9	3948805	(G)<sub>6->5</sub>	coding (1165/1521 nt)	yifB <-	putative magnesium chelatase YifB
4	16	9	4118621	(A)<sub>7->6</sub>	coding (107/246 nt)	zapB ->	cell division factor ZapB
4	16	9	4196673	A->G	Y46H (TAC->CAC)	rsd <-	regulator of sigma D
4	16	9	4365743	A->G	L344P (CTG->CCG)	dcuA <-	C4-dicarboxylate transporter DcuA
4	16	9	4397625	&Delta;87 bp	coding (214-300/1848 nt)	mutL ->	DNA mismatch repair protein MutL
4	16	9	4634398	A->G	D201G (GAC->GGC)	ytjC ->	putative phosphatase
4	16	10	144455	C->T	R252C (CGT->TGT)	yadH ->	putative ABC transporter membrane subunit YadH
4	16	10	353407	C->T	T234T (ACC->ACT)	prpE ->	propionyl-CoA synthetase
4	16	10	415040	C->T	A238A (GCG->GCA)	sbcC <-	ATP dependent, structure specific DNA nuclease - SbcC subunit
4	16	10	1119730	G->A	S286L (TCA->TTA)	solA <-	N-methyl-L-tryptophan oxidase
4	16	10	1135663	(G)<sub>5->6</sub>	coding (100/699 nt)	flgH ->	flagellar L-ring protein
4	16	10	1441497	C->T	A83T (GCC->ACC)	hslJ <-	lipoprotein implicated in Novobiocin resistance
4	16	10	1473715	G->A	pseudogene (3197/3495 nt)	ydbA ->	putative outer membrane protein, N-terminal fragment
4	16	10	1594256	(C)<sub>8->9</sub>	pseudogene (3831/5422 nt)	yneO <-	AIDA-I family autotransporter YneO
4	16	10	1701410	G->A	G152S (GGC->AGC)	malY ->	negative regulator of MalT activity/cystathionine beta-lyase
4	16	10	1834598	T->C	G161G (GGT->GGC)	ydjY ->	4Fe-4S ferredoxin-type domain-containing protein YdjY
4	16	10	1915475	&Delta;1 bp	coding (60/699 nt)	proQ <-	RNA chaperone ProQ
4	16	10	2028959	C->T	P136P (CCG->CCA)	yedI <-	conserved inner membrane protein YedI
4	16	10	2074362	(C)<sub>6->7</sub>	coding (2824/3120 nt)	flu ->	CP4-44 prophage; self recognizing antigen 43 (Ag43) autotransporter
4	16	10	2403657	C->T	L63L (CTG->CTA)	nuoC <-	NADH:quinone oxidoreductase subunit CD
4	16	10	2458925	T->C	T79A (ACG->GCG)	fadJ <-	3-hydroxyacyl-CoA dehydrogenase FadJ
4	16	10	2581411	T->C	D592D (GAT->GAC)	tktB ->	transketolase 2
4	16	10	2903263	C->T	G456G (GGC->GGT)	ygcE ->	putative sugar kinase YgcE
4	16	10	2999832	T->C	G20G (GGA->GGG)	ygeR <-	LysM domain-containing putative peptidase lipoprotein YgeR
4	16	10	3151435	C->T	G184S (GGC->AGC)	exbB <-	Ton complex subunit ExbB
4	16	10	3239796	A->G	intergenic (+251/-148)	alx -> / -> sstT	putative membrane-bound redox modulator Alx/serine/threonine:Na(+) symporter
4	16	10	3240217	A->G	T92A (ACC->GCC)	sstT ->	serine/threonine:Na(+) symporter
4	16	10	3240940	G->A	V333M (GTG->ATG)	sstT ->	serine/threonine:Na(+) symporter
4	16	10	3268304	(C)<sub>6->7</sub>	coding (451/540 nt)	yhaB ->	protein YhaB
4	16	10	3456803	(C)<sub>6->7</sub>	coding (427/1953 nt)	gspD ->	Type II secretion system protein GspD
4	16	10	3728097	T->C	A425A (GCA->GCG)	xylB <-	xylulokinase
4	16	10	3728118	(C)<sub>8->9</sub>	coding (1254/1455 nt)	xylB <-	xylulokinase
4	16	10	3944115	A->G	noncoding (412/2904 nt)	rrlC ->	23S ribosomal RNA
4	16	10	4118621	(A)<sub>7->6</sub>	coding (107/246 nt)	zapB ->	cell division factor ZapB
4	16	10	4230806	C->A	R151R (CGC->CGA)	rluF ->	23S rRNA pseudouridine(2604) and tRNA(Tyr) pseudouridine(35) synthase
4	16	10	4365743	A->G	L344P (CTG->CCG)	dcuA <-	C4-dicarboxylate transporter DcuA
4	16	10	4397625	&Delta;87 bp	coding (214-300/1848 nt)	mutL ->	DNA mismatch repair protein MutL
4	16	10	4634398	A->G	D201G (GAC->GGC)	ytjC ->	putative phosphatase
