# Supplementary material for: Adaptations Accumulated under Prolonged Resource Exhaustion Are Highly Transient
Source: mSphere. 2020 Aug 12;5(4):e00388-20. doi: 10.1128/mSphere.00388-20 (PMC7426164; doi:10.1128/mSphere.00388-20)
Supplement: TABLE S2 [file mSphere.00388-20-st002.xlsx]

## Sheet: Sheet1
Ancestral clone	serial dilution day	recovered clone #	pos	DNA mut	prot mut	gene	annotation
2	16	1	882206	IS1 (+) +9 bp	coding (521-529/759 nt)	deoR <-	DNA-binding transcriptional repressor DeoR
2	16	1	922537	IS2 (+) +5 bp	coding (50-54/225 nt)	cspD <-	DNA replication inhibitor
2	16	1	1553911	G->A	intergenic (-73/+61)	adhP <- / <- maeA	ethanol dehydrogenase/alcohol dehydrogenase/malate dehydrogenase, NAD-requiring
2	16	1	1963190	&Delta;1 bp :: IS186 (+) +9 bp :: &Delta;3 bp	coding (1853-1861/2079 nt)	flhA <-	flagellar biosynthesis protein FlhA
2	16	1	4123705	C->T	C251Y (TGC->TAC)	cytR <-	DNA-binding transcriptional repressor CytR
2	16	2	882206	IS1 (+) +9 bp	coding (521-529/759 nt)	deoR <-	DNA-binding transcriptional repressor DeoR
2	16	2	922537	IS2 (+) +5 bp	coding (50-54/225 nt)	cspD <-	DNA replication inhibitor
2	16	2	1137000	C->T	Q243* (CAG->TAG)	flgI ->	flagellar P-ring protein
2	16	2	1553911	G->A	intergenic (-73/+61)	adhP <- / <- maeA	ethanol dehydrogenase/alcohol dehydrogenase/malate dehydrogenase, NAD-requiring
2	16	2	4123705	C->T	C251Y (TGC->TAC)	cytR <-	DNA-binding transcriptional repressor CytR
2	16	3	882206	IS1 (+) +9 bp	coding (521-529/759 nt)	deoR <-	DNA-binding transcriptional repressor DeoR
2	16	3	922537	IS2 (+) +5 bp	coding (50-54/225 nt)	cspD <-	DNA replication inhibitor
2	16	3	1553911	G->A	intergenic (-73/+61)	adhP <- / <- maeA	ethanol dehydrogenase/alcohol dehydrogenase/malate dehydrogenase, NAD-requiring
2	16	3	2014454	G->T	R409L (CGC->CTC)	fliF ->	flagellar basal-body MS-ring and collar protein
2	16	3	4123705	C->T	C251Y (TGC->TAC)	cytR <-	DNA-binding transcriptional repressor CytR
2	16	4	882206	IS1 (+) +9 bp	coding (521-529/759 nt)	deoR <-	DNA-binding transcriptional repressor DeoR
2	16	4	922537	IS2 (+) +5 bp	coding (50-54/225 nt)	cspD <-	DNA replication inhibitor
2	16	4	1553911	G->A	intergenic (-73/+61)	adhP <- / <- maeA	ethanol dehydrogenase/alcohol dehydrogenase/malate dehydrogenase, NAD-requiring
2	16	4	4123705	C->T	C251Y (TGC->TAC)	cytR <-	DNA-binding transcriptional repressor CytR
2	16	5	882206	IS1 (+) +9 bp	coding (521-529/759 nt)	deoR <-	DNA-binding transcriptional repressor DeoR
2	16	5	922537	IS2 (+) +5 bp	coding (50-54/225 nt)	cspD <-	DNA replication inhibitor
2	16	5	1132784	C->T	R71* (CGA->TGA)	flgE ->	flagellar hook protein FlgE
2	16	5	1553911	G->A	intergenic (-73/+61)	adhP <- / <- maeA	ethanol dehydrogenase/alcohol dehydrogenase/malate dehydrogenase, NAD-requiring
2	16	5	4123705	C->T	C251Y (TGC->TAC)	cytR <-	DNA-binding transcriptional repressor CytR
2	16	6	882206	IS1 (+) +9 bp	coding (521-529/759 nt)	deoR <-	DNA-binding transcriptional repressor DeoR
2	16	6	922537	IS2 (+) +5 bp	coding (50-54/225 nt)	cspD <-	DNA replication inhibitor
2	16	6	1553911	G->A	intergenic (-73/+61)	adhP <- / <- maeA	ethanol dehydrogenase/alcohol dehydrogenase/malate dehydrogenase, NAD-requiring
2	16	6	1976045	&Delta;2,458 bp	IS1-mediated	[motB]-flhD	[motB], motA, flhC, flhD
2	16	6	4123705	C->T	C251Y (TGC->TAC)	cytR <-	DNA-binding transcriptional repressor CytR
2	16	7	882206	IS1 (+) +9 bp	coding (521-529/759 nt)	deoR <-	DNA-binding transcriptional repressor DeoR
2	16	7	922537	IS2 (+) +5 bp	coding (50-54/225 nt)	cspD <-	DNA replication inhibitor
2	16	7	1553911	G->A	intergenic (-73/+61)	adhP <- / <- maeA	ethanol dehydrogenase/alcohol dehydrogenase/malate dehydrogenase, NAD-requiring
2	16	7	1967444	&Delta;11,059 bp	IS1-mediated	cheB-flhD	cheB, cheR, tap, tar, cheW, cheA, motB, motA, flhC, flhD
2	16	7	4123705	C->T	C251Y (TGC->TAC)	cytR <-	DNA-binding transcriptional repressor CytR
2	16	8	882206	IS1 (+) +9 bp	coding (521-529/759 nt)	deoR <-	DNA-binding transcriptional repressor DeoR
2	16	8	922537	IS2 (+) +5 bp	coding (50-54/225 nt)	cspD <-	DNA replication inhibitor
2	16	8	1553911	G->A	intergenic (-73/+61)	adhP <- / <- maeA	ethanol dehydrogenase/alcohol dehydrogenase/malate dehydrogenase, NAD-requiring
2	16	8	4123705	C->T	C251Y (TGC->TAC)	cytR <-	DNA-binding transcriptional repressor CytR
2	16	9	882206	IS1 (+) +9 bp	coding (521-529/759 nt)	deoR <-	DNA-binding transcriptional repressor DeoR
2	16	9	916573	G->A	G34D (GGT->GAT)	ybjD ->	DUF2813 domain-containing protein YbjD
2	16	9	1553911	G->A	intergenic (-73/+61)	adhP <- / <- maeA	ethanol dehydrogenase/alcohol dehydrogenase/malate dehydrogenase, NAD-requiring
2	16	9	1964820	&Delta;96 bp	coding (136-231/2079 nt)	flhA <-	flagellar biosynthesis protein FlhA
2	16	9	3532233	IS2 (+) +5 bp	coding (203-207/1725 nt)	yhgE <-	putative transport protein YhgE
2	16	9	4123705	C->T	C251Y (TGC->TAC)	cytR <-	DNA-binding transcriptional repressor CytR
2	16	10	882206	IS1 (+) +9 bp	coding (521-529/759 nt)	deoR <-	DNA-binding transcriptional repressor DeoR
2	16	10	922537	IS2 (+) +5 bp	coding (50-54/225 nt)	cspD <-	DNA replication inhibitor
2	16	10	1553911	G->A	intergenic (-73/+61)	adhP <- / <- maeA	ethanol dehydrogenase/alcohol dehydrogenase/malate dehydrogenase, NAD-requiring
2	16	10	1969376	&Delta;9,127 bp	IS1-mediated	tap-flhD	tap, tar, cheW, cheA, motB, motA, flhC, flhD
2	16	10	4123705	C->T	C251Y (TGC->TAC)	cytR <-	DNA-binding transcriptional repressor CytR
4	16	1	359270	G->A	A158T (GCT->ACT)	cynT ->	carbonic anhydrase 1
4	16	1	371784	C->T	S182S (AGC->AGT)	mhpC ->	2-hydroxy-6-ketonona-2,4-dienedioate hydrolase
4	16	1	479792	G->A	H43Y (CAC->TAC)	maa <-	maltose O-acetyltransferase
4	16	1	542054	C->T	T56M (ACG->ATG)	glxK ->	glycerate 2-kinase 2
4	16	1	632017	(G)<sub>7->8</sub>	intergenic (+18/-165)	cstA -> / -> ybdD	carbon starvation protein A/conserved protein YbdD
4	16	1	795017	A->G	intergenic (+95/-72)	acrZ -> / -> modA	multidrug efflux pump accessory protein AcrZ/molybdate ABC transporter periplasmic binding protein
4	16	1	972867	C->T	A179T (GCC->ACC)	elyC <-	envelope biogenesis factor
4	16	1	1391131	C->T	L241L (CTG->CTA)	ycjY <-	putative hydrolase YcjY
4	16	1	1473715	G->A	pseudogene (3197/3495 nt)	ydbA ->	putative outer membrane protein, N-terminal fragment
4	16	1	1631643	A->G	F215L (TTC->CTC)	ydfJ <-	putative transporter YdfJ
4	16	1	1818550	(C)<sub>7->8</sub>	intergenic (-50/+55)	chbF <- / <- chbR	monoacetylchitobiose-6-phosphate hydrolase/DNA-binding transcriptional dual regulator ChbR
4	16	1	1913909	A->G	V303A (GTG->GCG)	prc <-	tail-specific protease
4	16	1	2015289	T->C	L137P (CTG->CCG)	fliG ->	flagellar motor switch protein FliG
4	16	1	2051441	T->C	G2168G (GGT->GGC)	yeeJ ->	inverse autotransporter adhesin
4	16	1	2380038	T->C	A202A (GCA->GCG)	menF <-	isochorismate synthase MenF
4	16	1	2382824	(A)<sub>8->7</sub>	coding (112/1212 nt)	elaD ->	protease ElaD
4	16	1	2428802	G->A	L479L (CTC->CTT)	purF <-	amidophosphoribosyltransferase
4	16	1	2447518	T->C	Y308C (TAT->TGT)	prmB <-	50S ribosomal subunit protein L3 N(5)-glutamine methyltransferase
4	16	1	2744040	C->T	A139V (GCC->GTC)	yfiB ->	lipoprotein YfiB
4	16	1	2761044	T->C	L166L (CTT->CTC)	yfjJ ->	CP4-57 prophage; protein YfjJ
4	16	1	2799318	A->G	N52S (AAC->AGC)	alaE ->	L-alanine exporter
4	16	1	2842457	A->G	intergenic (+43/+116)	ascB -> / <- hycI	6-phospho-beta-glucosidase AscB/hydrogenase 3 maturation protease
4	16	1	2885393	A->G	R609R (CGT->CGC)	cas3 <-	CRISPR-associated endonuclease/helicase Cas3
4	16	1	2987656	C->T	P41S (CCC->TCC)	yqeH ->	putative LuxR family transcriptional regulator YqeH
4	16	1	3239796	A->G	intergenic (+251/-148)	alx -> / -> sstT	putative membrane-bound redox modulator Alx/serine/threonine:Na(+) symporter
4	16	1	3240217	A->G	T92A (ACC->GCC)	sstT ->	serine/threonine:Na(+) symporter
4	16	1	3240940	G->A	V333M (GTG->ATG)	sstT ->	serine/threonine:Na(+) symporter
4	16	1	3242336	C->T	D327N (GAC->AAC)	uxaA <-	D-altronate dehydratase
4	16	1	3435003	A->G	T264A (ACG->GCG)	fmt ->	10-formyltetrahydrofolate:L-methionyl-tRNA(fMet) N-formyltransferase
4	16	1	3533593	C->T	T259I (ACC->ATC)	pck ->	phosphoenolpyruvate carboxykinase (ATP)
4	16	1	3566026	T->C	T186A (ACG->GCG)	glgP <-	glycogen phosphorylase
4	16	1	4173767	C->T	A229V (GCG->GTG)	birA ->	DNA-binding transcriptional repressor/biotin-[acetyl-CoA-carboxylase] ligase BirA
4	16	1	4250323	A->G	N257S (AAC->AGC)	malM ->	maltose regulon periplasmic protein
4	16	1	4263444	C->T	R263H (CGC->CAC)	qorA <-	putative quinone oxidoreductase 1
4	16	1	4266160	A->G	M127V (ATG->GTG)	alr ->	alanine racemase 1
4	16	1	4302490	C->T	A197T (GCC->ACC)	mdtO <-	putative multidrug efflux pump subunit MdtO
4	16	1	4397625	&Delta;87 bp	coding (214-300/1848 nt)	mutL ->	DNA mismatch repair protein MutL
4	16	1	4521070	(ACC)<sub>4->3</sub>	coding (949-951/1350 nt)	yjhF <-	KpLE2 phage-like element; putative transporter YjhF
4	16	2	56473	T->C	S213G (AGC->GGC)	lptD <-	lipopolysaccharide assembly protein LptD
4	16	2	163544	C->T	G480G (GGC->GGT)	hrpB ->	putative ATP-dependent RNA helicase HrpB
4	16	2	202511	A->G	V137V (GTA->GTG)	fabZ ->	3-hydroxy-acyl-[acyl-carrier-protein] dehydratase
4	16	2	553058	C->T	G15R (GGG->AGG)	purE <-	N(5)-carboxyaminoimidazole ribonucleotide mutase
4	16	2	572601	T->C	S46P (TCC->CCC)	ybcN ->	DLP12 prophage; DNA base-flipping protein
4	16	2	589101	C->T	R618R (CGG->CGA)	nfrA <-	bacteriophage N4 receptor, outer membrane protein
4	16	2	788165	C->T	A225T (GCC->ACC)	galM <-	galactose-1-epimerase
4	16	2	795017	A->G	intergenic (+95/-72)	acrZ -> / -> modA	multidrug efflux pump accessory protein AcrZ/molybdate ABC transporter periplasmic binding protein
4	16	2	795675	C->T	S196F (TCT->TTT)	modA ->	molybdate ABC transporter periplasmic binding protein
4	16	2	972867	C->T	A179T (GCC->ACC)	elyC <-	envelope biogenesis factor
4	16	2	1473715	G->A	pseudogene (3197/3495 nt)	ydbA ->	putative outer membrane protein, N-terminal fragment
4	16	2	1704700	G->A	intergenic (+24/-249)	blr -> / -> cnu	beta-lactam resistance protein/H-NS- and StpA-binding protein
4	16	2	1764860	T->C	intergenic (-80/+74)	rydB <- / <- ydiH	small regulatory RNA RydB/protein YdiH
4	16	2	1818550	(C)<sub>7->8</sub>	intergenic (-50/+55)	chbF <- / <- chbR	monoacetylchitobiose-6-phosphate hydrolase/DNA-binding transcriptional dual regulator ChbR
4	16	2	1826418	T->C	D169G (GAC->GGC)	astE <-	succinylglutamate desuccinylase
4	16	2	1913909	A->G	V303A (GTG->GCG)	prc <-	tail-specific protease
4	16	2	2021353	T->C	L89P (CTG->CCG)	fliN ->	flagellar motor switch protein FliN
4	16	2	2178990	T->C	V57A (GTT->GCT)	yegT ->	putative transporter YegT
4	16	2	2186244	T->C	W110R (TGG->CGG)	rcnA ->	Ni(2(+))/Co(2(+)) exporter
4	16	2	2322452	C->T	P196L (CCG->CTG)	atoC ->	DNA-binding transcriptional activator/ornithine decarboxylase inhibitor AtoC
4	16	2	2380038	T->C	A202A (GCA->GCG)	menF <-	isochorismate synthase MenF
4	16	2	2382824	(A)<sub>8->7</sub>	coding (112/1212 nt)	elaD ->	protease ElaD
4	16	2	2734543	(C)<sub>8->9</sub>	coding (492/732 nt)	pgeF <-	polyphenol oxidase YfiH
4	16	2	2761044	T->C	L166L (CTT->CTC)	yfjJ ->	CP4-57 prophage; protein YfjJ
4	16	2	2764864	T->C	E97G (GAG->GGG)	abpA <-	CP4-57 prophage; anti-bacteriophage protein
4	16	2	2799318	A->G	N52S (AAC->AGC)	alaE ->	L-alanine exporter
4	16	2	2809390	A->G	pseudogene (1075/1178 nt)	ygaY ->	putative transporter YgaY, N-terminal fragment
4	16	2	3239796	A->G	intergenic (+251/-148)	alx -> / -> sstT	putative membrane-bound redox modulator Alx/serine/threonine:Na(+) symporter
4	16	2	3240217	A->G	T92A (ACC->GCC)	sstT ->	serine/threonine:Na(+) symporter
4	16	2	3240940	G->A	V333M (GTG->ATG)	sstT ->	serine/threonine:Na(+) symporter
4	16	2	3240984	(G)<sub>7->8</sub>	coding (1041/1245 nt)	sstT ->	serine/threonine:Na(+) symporter
4	16	2	3811000	G->A	S51S (AGC->AGT)	mutM <-	DNA-formamidopyrimidine glycosylase
4	16	2	4157774	A->G	T309A (ACG->GCG)	argH ->	argininosuccinate lyase
4	16	2	4279976	A->G	intergenic (+148/-4)	ghxP -> / -> yjcE	guanine/hypoxanthine transporter GhxP/putative transporter YjcE
4	16	2	4366717	(C)<sub>6->7</sub>	coding (57/1302 nt)	dcuA <-	C4-dicarboxylate transporter DcuA
4	16	2	4397625	&Delta;87 bp	coding (214-300/1848 nt)	mutL ->	DNA mismatch repair protein MutL
4	16	2	4438906	A->G	S119S (AGT->AGC)	ytfJ <-	protein YtfJ
4	16	2	4450531	C->T	D190D (GAC->GAT)	ytfQ ->	galactofuranose ABC transporter periplasmic binding protein
4	16	2	4521070	(ACC)<sub>4->3</sub>	coding (949-951/1350 nt)	yjhF <-	KpLE2 phage-like element; putative transporter YjhF
4	16	3	380022	(G)<sub>10->11</sub>	intergenic (-141/+47)	frmR <- / <- yaiO	DNA-binding transcriptional repressor FrmR/outer membrane protein YaiO
4	16	3	795017	A->G	intergenic (+95/-72)	acrZ -> / -> modA	multidrug efflux pump accessory protein AcrZ/molybdate ABC transporter periplasmic binding protein
4	16	3	843350	C->T	A711T (GCG->ACG)	ybiO <-	moderate conductance mechanosensitive channel
4	16	3	853337	T->C	V52A (GTG->GCG)	mntR ->	DNA-binding transcriptional dual regulator MntR
4	16	3	922397	A->G	V65A (GTG->GCG)	cspD <-	DNA replication inhibitor
4	16	3	965426	A->G	T369T (ACA->ACG)	ycaI ->	conserved inner membrane protein YcaI
4	16	3	972867	C->T	A179T (GCC->ACC)	elyC <-	envelope biogenesis factor
4	16	3	1473715	G->A	pseudogene (3197/3495 nt)	ydbA ->	putative outer membrane protein, N-terminal fragment
4	16	3	1690823	G->A	Q324Q (CAG->CAA)	ydgA ->	conserved protein YdgA
4	16	3	1818550	(C)<sub>7->8</sub>	intergenic (-50/+55)	chbF <- / <- chbR	monoacetylchitobiose-6-phosphate hydrolase/DNA-binding transcriptional dual regulator ChbR
4	16	3	1901367	T->C	K73K (AAA->AAG)	yoaE <-	putative inner membrane protein
4	16	3	1913909	A->G	V303A (GTG->GCG)	prc <-	tail-specific protease
4	16	3	2021640	+C	coding (137/366 nt)	fliO ->	flagellar biosynthesis protein FliO
4	16	3	2087902	A->G	H119H (CAT->CAC)	yeeY <-	putative DNA-binding transcriptional regulator YeeY
4	16	3	2380038	T->C	A202A (GCA->GCG)	menF <-	isochorismate synthase MenF
4	16	3	2382824	(A)<sub>8->7</sub>	coding (112/1212 nt)	elaD ->	protease ElaD
4	16	3	2540277	G->A	R180C (CGT->TGT)	cysA <-	sulfate/thiosulfate ABC transporter ATP binding subunit
4	16	3	2665758	(C)<sub>5->6</sub>	coding (324/1281 nt)	csiE ->	stationary phase inducible protein CsiE
4	16	3	2747043	G->A	D251D (GAC->GAT)	ffh <-	signal recognition particle protein component
4	16	3	2747446	A->G	V117A (GTT->GCT)	ffh <-	signal recognition particle protein component
4	16	3	2761044	T->C	L166L (CTT->CTC)	yfjJ ->	CP4-57 prophage; protein YfjJ
4	16	3	2767445	(C)<sub>7->8</sub>	intergenic (+90/-265)	rnlB -> / -> yfjP	CP4-57 prophage; antitoxin RnlB/CP4-57 prophage; putative GTP-binding protein YfjP
4	16	3	2799318	A->G	N52S (AAC->AGC)	alaE ->	L-alanine exporter
4	16	3	3239796	A->G	intergenic (+251/-148)	alx -> / -> sstT	putative membrane-bound redox modulator Alx/serine/threonine:Na(+) symporter
4	16	3	3240217	A->G	T92A (ACC->GCC)	sstT ->	serine/threonine:Na(+) symporter
4	16	3	3240940	G->A	V333M (GTG->ATG)	sstT ->	serine/threonine:Na(+) symporter
4	16	3	3332747	T->C	intergenic (-12/+115)	yhbE <- / <- rpmA	inner membrane protein YhbE/50S ribosomal subunit protein L27
4	16	3	3384248	G->A	G7G (GGC->GGT)	mdh <-	malate dehydrogenase
4	16	3	3416334	G->A	S434S (TCG->TCA)	acrF ->	multidrug efflux pump RND permease AcrF
4	16	3	3927435	C->T	T94M (ACG->ATG)	asnA ->	asparagine synthetase A
4	16	3	3943427	A->G	intergenic (+78/-8)	rrsC -> / -> gltU	16S ribosomal RNA/tRNA-Glu
4	16	3	4005008	G->A	P49P (CCG->CCA)	pldA ->	outer membrane phospholipase A
4	16	3	4397625	&Delta;87 bp	coding (214-300/1848 nt)	mutL ->	DNA mismatch repair protein MutL
4	16	3	4521070	(ACC)<sub>4->3</sub>	coding (949-951/1350 nt)	yjhF <-	KpLE2 phage-like element; putative transporter YjhF
4	16	4	273947	A->G	A367A (GCA->GCG)	ykfC ->	CP4-6 prophage; PF00078 domain-containing protein YkfC
4	16	4	303093	(G)<sub>6->7</sub>	coding (103/615 nt)	yagU ->	inner membrane protein that contributes to acid resistance
4	16	4	795017	A->G	intergenic (+95/-72)	acrZ -> / -> modA	multidrug efflux pump accessory protein AcrZ/molybdate ABC transporter periplasmic binding protein
4	16	4	841713	A->T	intergenic (-182/+83)	fiu <- / <- mcbA	putative iron siderophore outer membrane transporter/DUF1471 domain-containing protein McbA
4	16	4	853337	T->C	V52A (GTG->GCG)	mntR ->	DNA-binding transcriptional dual regulator MntR
4	16	4	922397	A->G	V65A (GTG->GCG)	cspD <-	DNA replication inhibitor
4	16	4	940495	C->T	I356I (ATC->ATT)	serS ->	serine--tRNA ligase
4	16	4	972867	C->T	A179T (GCC->ACC)	elyC <-	envelope biogenesis factor
4	16	4	1042165	A->G	S682S (AGT->AGC)	etk <-	protein-tyrosine kinase Etk
4	16	4	1473715	G->A	pseudogene (3197/3495 nt)	ydbA ->	putative outer membrane protein, N-terminal fragment
4	16	4	1818550	(C)<sub>7->8</sub>	intergenic (-50/+55)	chbF <- / <- chbR	monoacetylchitobiose-6-phosphate hydrolase/DNA-binding transcriptional dual regulator ChbR
4	16	4	1913909	A->G	V303A (GTG->GCG)	prc <-	tail-specific protease
4	16	4	1978440	(G)<sub>6->7</sub>	intergenic (-243/+78)	flhD <- / <- insB-5	DNA-binding transcriptional dual regulator FlhD/IS1 protein InsB
4	16	4	2120643	T->C	S304S (TCA->TCG)	wcaJ <-	undecaprenyl-phosphate glucose phosphotransferase
4	16	4	2380038	T->C	A202A (GCA->GCG)	menF <-	isochorismate synthase MenF
4	16	4	2382824	(A)<sub>8->7</sub>	coding (112/1212 nt)	elaD ->	protease ElaD
4	16	4	2540277	G->A	R180C (CGT->TGT)	cysA <-	sulfate/thiosulfate ABC transporter ATP binding subunit
4	16	4	2665758	(C)<sub>5->6</sub>	coding (324/1281 nt)	csiE ->	stationary phase inducible protein CsiE
4	16	4	2747043	G->A	D251D (GAC->GAT)	ffh <-	signal recognition particle protein component
4	16	4	2761044	T->C	L166L (CTT->CTC)	yfjJ ->	CP4-57 prophage; protein YfjJ
4	16	4	2799318	A->G	N52S (AAC->AGC)	alaE ->	L-alanine exporter
4	16	4	2956734	T->C	A717A (GCA->GCG)	ptrA <-	protease 3
4	16	4	3220916	(T)<sub>5->6</sub>	coding (332/333 nt)	ygjH <-	putative tRNA-binding protein YgjH
4	16	4	3239796	A->G	intergenic (+251/-148)	alx -> / -> sstT	putative membrane-bound redox modulator Alx/serine/threonine:Na(+) symporter
4	16	4	3240217	A->G	T92A (ACC->GCC)	sstT ->	serine/threonine:Na(+) symporter
4	16	4	3240940	G->A	V333M (GTG->ATG)	sstT ->	serine/threonine:Na(+) symporter
4	16	4	3304898	T->C	D307G (GAC->GGC)	mtr <-	tryptophan:H(+) symporter Mtr
4	16	4	3332747	T->C	intergenic (-12/+115)	yhbE <- / <- rpmA	inner membrane protein YhbE/50S ribosomal subunit protein L27
4	16	4	3839677	G->A	A106V (GCG->GTG)	nlpA <-	lipoprotein-28
4	16	4	3940854	C->T	M158I (ATG->ATA)	yieP <-	putative transcriptional regulator YieP
4	16	4	4397625	&Delta;87 bp	coding (214-300/1848 nt)	mutL ->	DNA mismatch repair protein MutL
4	16	4	4521070	(ACC)<sub>4->3</sub>	coding (949-951/1350 nt)	yjhF <-	KpLE2 phage-like element; putative transporter YjhF
4	16	5	100080	A->G	Q146R (CAG->CGG)	murG ->	N-acetylglucosaminyl transferase
4	16	5	107909	A->G	T69A (ACA->GCA)	secM ->	SecA translation regulator
4	16	5	146719	IS2 (-) +5 bp	intergenic (-25/-245)	panD <- / -> rpnC	aspartate 1-decarboxylase proenzyme/recombination-promoting nuclease RpnC
4	16	5	423342	G->A	S275S (TCG->TCA)	malZ ->	maltodextrin glucosidase
4	16	5	571142	C->T	H84Y (CAT->TAT)	ybcL ->	DLP12 prophage; periplasmic protein YbcL
4	16	5	628397	A->G	D235G (GAC->GGC)	entB ->	enterobactin synthase component B
4	16	5	669046	C->T	intergenic (-10/+250)	rsfS <- / <- cobC	ribosomal silencing factor RsfS/putative adenosylcobalamin phosphatase/alpha-ribazole phosphatase
4	16	5	826603	A->G	L217P (CTC->CCC)	ybhS <-	putative ABC exporter membrane subunit YbhS
4	16	5	925638	A->G	intergenic (+98/+246)	clpA -> / <- serW	ATP-dependent Clp protease ATP-binding subunit ClpA/tRNA-Ser
4	16	5	1351196	(G)<sub>7->8</sub>	intergenic (-157/+211)	fabI <- / <- ycjD	enoyl-[acyl-carrier-protein] reductase/DUF559 domain-containing protein YcjD
4	16	5	1473715	G->A	pseudogene (3197/3495 nt)	ydbA ->	putative outer membrane protein, N-terminal fragment
4	16	5	1594256	(C)<sub>8->9</sub>	pseudogene (3831/5422 nt)	yneO <-	AIDA-I family autotransporter YneO
4	16	5	1915231	G->A	Q102* (CAG->TAG)	proQ <-	RNA chaperone ProQ
4	16	5	1934306	G->A	A100V (GCG->GTG)	edd <-	phosphogluconate dehydratase
4	16	5	2067300	C->T	G8R (GGA->AGA)	insH-6 <-	CP4-44 prophage; IS5 transposase and trans-activator
4	16	5	2104882	(A)<sub>9->10</sub>	coding (203/591 nt)	wbbJ <-	putative acyl transferase
4	16	5	2315644	IS2 (+) +5 bp	coding (2157-2161/2673 nt)	rcsD ->	RcsD phosphotransferase
4	16	5	2851276	T->C	A92A (GCT->GCC)	hypB ->	hydrogenase isoenzymes nickel incorporation protein HypB
4	16	5	3069710	G->A	A33V (GCG->GTG)	mscS <-	small conductance mechanosensitive channel MscS
4	16	5	3239796	A->G	intergenic (+251/-148)	alx -> / -> sstT	putative membrane-bound redox modulator Alx/serine/threonine:Na(+) symporter
4	16	5	3240217	A->G	T92A (ACC->GCC)	sstT ->	serine/threonine:Na(+) symporter
4	16	5	3240940	G->A	V333M (GTG->ATG)	sstT ->	serine/threonine:Na(+) symporter
4	16	5	3454290	T->C	Q370R (CAG->CGG)	gspA <-	Type II secretion system protein GspA
4	16	5	3505326	G->A	A232V (GCG->GTG)	yhfS <-	putative aminotransferase YhfS
4	16	5	3848815	T->C	Q441R (CAG->CGG)	uhpB <-	sensory histidine kinase UhpB
4	16	5	4024553	G->A	S90L (TCG->TTG)	rfaH <-	transcription antiterminator RfaH
4	16	5	4223173	A->G	G152G (GGT->GGC)	iclR <-	DNA-binding transcriptional repressor IclR
4	16	5	4366343	G->A	S144L (TCG->TTG)	dcuA <-	C4-dicarboxylate transporter DcuA
4	16	5	4397625	&Delta;87 bp	coding (214-300/1848 nt)	mutL ->	DNA mismatch repair protein MutL
4	16	6	319721	A->G	V94A (GTG->GCG)	rclA <-	putative pyridine nucleotide-disulfide oxidoreductase RclA
4	16	6	342034	C->T	L304L (CTG->TTG)	yahJ ->	putative deaminase with metallo-dependent hydrolase domain
4	16	6	795017	A->G	intergenic (+95/-72)	acrZ -> / -> modA	multidrug efflux pump accessory protein AcrZ/molybdate ABC transporter periplasmic binding protein
4	16	6	853337	T->C	V52A (GTG->GCG)	mntR ->	DNA-binding transcriptional dual regulator MntR
4	16	6	922397	A->G	V65A (GTG->GCG)	cspD <-	DNA replication inhibitor
4	16	6	972867	C->T	A179T (GCC->ACC)	elyC <-	envelope biogenesis factor
4	16	6	1167510	C->T	intergenic (+121/-89)	ndh -> / -> ycfJ	NADH:quinone oxidoreductase II/PF05433 family protein YcfJ
4	16	6	1473715	G->A	pseudogene (3197/3495 nt)	ydbA ->	putative outer membrane protein, N-terminal fragment
4	16	6	1818550	(C)<sub>7->9</sub>	intergenic (-50/+55)	chbF <- / <- chbR	monoacetylchitobiose-6-phosphate hydrolase/DNA-binding transcriptional dual regulator ChbR
4	16	6	1875056	(C)<sub>6->7</sub>	coding (521/822 nt)	nimR <-	DNA-binding transcriptional repressor NimR
4	16	6	1913909	A->G	V303A (GTG->GCG)	prc <-	tail-specific protease
4	16	6	1978440	(G)<sub>6->7</sub>	intergenic (-243/+78)	flhD <- / <- insB-5	DNA-binding transcriptional dual regulator FlhD/IS1 protein InsB
4	16	6	2380038	T->C	A202A (GCA->GCG)	menF <-	isochorismate synthase MenF
4	16	6	2382824	(A)<sub>8->7</sub>	coding (112/1212 nt)	elaD ->	protease ElaD
4	16	6	2540277	G->A	R180C (CGT->TGT)	cysA <-	sulfate/thiosulfate ABC transporter ATP binding subunit
4	16	6	2665758	(C)<sub>5->6</sub>	coding (324/1281 nt)	csiE ->	stationary phase inducible protein CsiE
4	16	6	2747043	G->A	D251D (GAC->GAT)	ffh <-	signal recognition particle protein component
4	16	6	2760503	A->G	intergenic (+109/-44)	yfjI -> / -> yfjJ	CP4-57 prophage; protein YfjI/CP4-57 prophage; protein YfjJ
4	16	6	2761044	T->C	L166L (CTT->CTC)	yfjJ ->	CP4-57 prophage; protein YfjJ
4	16	6	2799318	A->G	N52S (AAC->AGC)	alaE ->	L-alanine exporter
4	16	6	3199350	T->C	M98V (ATG->GTG)	glnE <-	fused glutamine synthetase deadenylase/glutamine synthetase adenylyltransferase
4	16	6	3239796	A->G	intergenic (+251/-148)	alx -> / -> sstT	putative membrane-bound redox modulator Alx/serine/threonine:Na(+) symporter
4	16	6	3240217	A->G	T92A (ACC->GCC)	sstT ->	serine/threonine:Na(+) symporter
4	16	6	3240940	G->A	V333M (GTG->ATG)	sstT ->	serine/threonine:Na(+) symporter
4	16	6	3332747	T->C	intergenic (-12/+115)	yhbE <- / <- rpmA	inner membrane protein YhbE/50S ribosomal subunit protein L27
4	16	6	3686303	T->C	E957E (GAA->GAG)	bcsC <-	cellulose biosynthesis protein BcsC
4	16	6	4077383	A->G	G123G (GGA->GGG)	dtd ->	D-aminoacyl-tRNA deacylase
4	16	6	4397625	&Delta;87 bp	coding (214-300/1848 nt)	mutL ->	DNA mismatch repair protein MutL
4	16	6	4521070	(ACC)<sub>4->3</sub>	coding (949-951/1350 nt)	yjhF <-	KpLE2 phage-like element; putative transporter YjhF
4	16	7	90930	T->C	R279R (CGT->CGC)	rsmH ->	16S rRNA m(4)C1402 methyltransferase
4	16	7	138640	C->T	intergenic (+7/+195)	cueO -> / <- gcd	cuprous oxidase/multicopper oxidase with role in copper homeostasis/quinoprotein glucose dehydrogenase
4	16	7	380022	(G)<sub>10->9</sub>	intergenic (-141/+47)	frmR <- / <- yaiO	DNA-binding transcriptional repressor FrmR/outer membrane protein YaiO
4	16	7	572462	A->G	E32G (GAA->GGA)	ylcH ->	DLP12 prophage; uncharacterized protein YlcH
4	16	7	1020068	T->C	intergenic (-15/+342)	ompA <- / <- sulA	outer membrane porin A/cell division inhibitor SulA
4	16	7	1078165	C->T	G240S (GGT->AGT)	putA <-	fused DNA-binding transcriptional repressor/proline dehydrogenase/1-pyrroline-5-carboxylate dehydrogenase PutA
4	16	7	1079134	C->T	V37V (GTC->GTT)	ymdG ->	protein YmdG
4	16	7	1080065	T->C	I254T (ATT->ACT)	putP ->	proline:Na(+) symporter
4	16	7	1151714	G->T	G34C (GGC->TGC)	acpP ->	acyl carrier protein
4	16	7	1473715	G->A	pseudogene (3197/3495 nt)	ydbA ->	putative outer membrane protein, N-terminal fragment
4	16	7	1475137	A->G	intergenic (+56/-7)	pdxI -> / -> ydbD	pyridoxine 4-dehydrogenase/DUF2773 domain-containing protein YdbD
4	16	7	1714326	(T)<sub>9->8</sub>	intergenic (+55/-51)	dtpA -> / -> gstA	dipeptide/tripeptide:H(+) symporter DtpA/glutathione S-transferase GstA
4	16	7	1915475	&Delta;1 bp	coding (60/699 nt)	proQ <-	RNA chaperone ProQ
4	16	7	1964561	G->A	Q164* (CAG->TAG)	flhA <-	flagellar biosynthesis protein FlhA
4	16	7	1982687	&Delta;1 bp	coding (854/987 nt)	araH <-	arabinose ABC transporter membrane subunit
4	16	7	2016920	G->A	G123S (GGC->AGC)	fliI ->	flagellum-specific ATP synthase FliI
4	16	7	2188043	(C)<sub>6->7</sub>	coding (372/1035 nt)	yehA <-	putative fimbrial adhesin YehA
4	16	7	2316203	C->T	A9A (GCC->GCT)	rcsB ->	DNA-binding transcriptional activator RcsB
4	16	7	2426566	C->T	D75N (GAT->AAT)	hisJ <-	histidine ABC transporter periplasmic binding protein
4	16	7	2592443	A->G	Q279Q (CAA->CAG)	dapE ->	succinyl-diaminopimelate desuccinylase
4	16	7	2868451	G->A	N101N (AAC->AAT)	nlpD <-	murein hydrolase activator NlpD
4	16	7	2877524	T->C	I315T (ATT->ACT)	iap ->	alkaline phosphatase isozyme conversion protein
4	16	7	2899725	T->C	E183E (GAA->GAG)	ygcW <-	putative deoxygluconate dehydrogenase
4	16	7	2908614	G->A	G351G (GGC->GGT)	pyrG <-	CTP synthetase
4	16	7	2909451	G->A	D72D (GAC->GAT)	pyrG <-	CTP synthetase
4	16	7	2947437	T->C	noncoding (51/77 nt)	metZ ->	tRNA-Met
4	16	7	3128145	(T)<sub>8->7</sub>	intergenic (-124/-127)	glcD <- / -> glcC	glycolate dehydrogenase, putative FAD-linked subunit/DNA-binding transcriptional dual regulator GlcC
4	16	7	3448939	C->T	P77P (CCG->CCA)	rplP <-	50S ribosomal subunit protein L16
4	16	7	3486185	T->A	H22Q (CAT->CAA)	crp ->	DNA-binding transcriptional dual regulator CRP
4	16	7	3486213	C->T	H32Y (CAC->TAC)	crp ->	DNA-binding transcriptional dual regulator CRP
4	16	7	3486803	A->G	M5V (ATG->GTG)	yhfK ->	putative transporter YhfK
4	16	7	3500265	(T)<sub>5->4</sub>	coding (356/1338 nt)	frlA ->	fructoselysine/psicoselysine transporter
4	16	7	3668263	G->A	A309V (GCC->GTC)	ccp <-	cytochrome c peroxidase
4	16	7	3717582	G->A	L91L (CTG->CTA)	ghrB ->	glyoxylate reductase
4	16	7	3863874	T->C	intergenic (-271/-25)	glvC <- / -> yidP	putative PTS enzyme II component GlvC/putative DNA-binding transcriptional regulator YidP
4	16	7	4124080	C->T	G126D (GGC->GAC)	cytR <-	DNA-binding transcriptional repressor CytR
4	16	7	4201192	A->G	E209E (GAA->GAG)	yjaH ->	DUF1481 domain-containing protein YjaH
4	16	7	4330200	(G)<sub>5->4</sub>	coding (841/879 nt)	yjcZ ->	uncharacterized protein YjcZ
4	16	7	4397625	&Delta;87 bp	coding (214-300/1848 nt)	mutL ->	DNA mismatch repair protein MutL
4	16	7	4492583	(G)<sub>6->7</sub>	intergenic (-58/+4)	idnT <- / <- idnO	L-idonate/5-ketogluconate/gluconate transporter/5-keto-D-gluconate 5-reductase
4	16	7	4533128	G->A	P19L (CCG->CTG)	yjhP <-	KpLE2 phage-like element; putative methyltransferase YjhP
4	16	8	44160	G->A	intergenic (+31/-20)	fixB -> / -> fixC	putative electron transfer flavoprotein FixB/putative oxidoreductase FixC
4	16	8	119744	(G)<sub>6->7</sub>	coding (464/855 nt)	ampE ->	protein AmpE
4	16	8	329466	A->G	T2A (ACA->GCA)	betT ->	choline:H(+) symporter
4	16	8	388658	A->G	intergenic (+12/+95)	tauD -> / <- hemB	taurine dioxygenase/porphobilinogen synthase
4	16	8	637705	(T)<sub>7->6</sub>	intergenic (-87/+122)	ybdO <- / <- dsbG	putative LysR family DNA-binding transcriptional regulator YbdO/protein sulfenic acid reductase DsbG
4	16	8	795017	A->G	intergenic (+95/-72)	acrZ -> / -> modA	multidrug efflux pump accessory protein AcrZ/molybdate ABC transporter periplasmic binding protein
4	16	8	853337	T->C	V52A (GTG->GCG)	mntR ->	DNA-binding transcriptional dual regulator MntR
4	16	8	922397	A->G	V65A (GTG->GCG)	cspD <-	DNA replication inhibitor
4	16	8	972867	C->T	A179T (GCC->ACC)	elyC <-	envelope biogenesis factor
4	16	8	1207224	A->G	A104A (GCA->GCG)	ymfQ ->	e14 prophage; conserved protein YmfQ
4	16	8	1458625	(G)<sub>6->7</sub>	coding (362/789 nt)	paaG ->	putative ring 1,2-epoxyphenylacetyl-CoA isomerase (oxepin-CoA forming)
4	16	8	1473715	G->A	pseudogene (3197/3495 nt)	ydbA ->	putative outer membrane protein, N-terminal fragment
4	16	8	1510862	T->C	F287S (TTT->TCT)	ydcR ->	fused putative DNA-binding transcriptional regulator/putative aminotransferase YdcR
4	16	8	1818550	(C)<sub>7->8</sub>	intergenic (-50/+55)	chbF <- / <- chbR	monoacetylchitobiose-6-phosphate hydrolase/DNA-binding transcriptional dual regulator ChbR
4	16	8	1838403	G->A	A398T (GCC->ACC)	ynjC ->	putative ABC transporter membrane subunit YnjC
4	16	8	1913909	A->G	V303A (GTG->GCG)	prc <-	tail-specific protease
4	16	8	2017429	(C)<sub>6->7</sub>	coding (876/1374 nt)	fliI ->	flagellum-specific ATP synthase FliI
4	16	8	2302520	G->C	G78G (GGC->GGG)	napA <-	periplasmic nitrate reductase subunit NapA
4	16	8	2380038	T->C	A202A (GCA->GCG)	menF <-	isochorismate synthase MenF
4	16	8	2382824	(A)<sub>8->7</sub>	coding (112/1212 nt)	elaD ->	protease ElaD
4	16	8	2540277	G->A	R180C (CGT->TGT)	cysA <-	sulfate/thiosulfate ABC transporter ATP binding subunit
4	16	8	2665758	(C)<sub>5->6</sub>	coding (324/1281 nt)	csiE ->	stationary phase inducible protein CsiE
4	16	8	2747043	G->A	D251D (GAC->GAT)	ffh <-	signal recognition particle protein component
4	16	8	2761044	T->C	L166L (CTT->CTC)	yfjJ ->	CP4-57 prophage; protein YfjJ
4	16	8	2790591	G->A	A204T (GCT->ACT)	lhgO ->	L-2-hydroxyglutarate oxidase
4	16	8	2799318	A->G	N52S (AAC->AGC)	alaE ->	L-alanine exporter
4	16	8	2826108	G->A	E93K (GAA->AAA)	srlA ->	sorbitol-specific PTS enzyme IIC2 component
4	16	8	2957648	C->T	E413K (GAA->AAA)	ptrA <-	protease 3
4	16	8	3147297	T->C	pseudogene (395/836 nt)	yghX <-	putative hydrolase fragment
4	16	8	3239796	A->G	intergenic (+251/-148)	alx -> / -> sstT	putative membrane-bound redox modulator Alx/serine/threonine:Na(+) symporter
4	16	8	3240217	A->G	T92A (ACC->GCC)	sstT ->	serine/threonine:Na(+) symporter
4	16	8	3240940	G->A	V333M (GTG->ATG)	sstT ->	serine/threonine:Na(+) symporter
4	16	8	3253810	(C)<sub>5->6</sub>	coding (405/897 nt)	yhaJ <-	DNA-binding transcriptional activator YhaJ
4	16	8	3332747	T->C	intergenic (-12/+115)	yhbE <- / <- rpmA	inner membrane protein YhbE/50S ribosomal subunit protein L27
4	16	8	3821203	T->C	intergenic (-33/-225)	ligB <- / -> gmk	DNA ligase B/guanylate kinase
4	16	8	4037809	(GT)<sub>5->4</sub>	noncoding (291-292/2905 nt)	rrlA ->	23S ribosomal RNA
4	16	8	4397625	&Delta;87 bp	coding (214-300/1848 nt)	mutL ->	DNA mismatch repair protein MutL
4	16	8	4521070	(ACC)<sub>4->3</sub>	coding (949-951/1350 nt)	yjhF <-	KpLE2 phage-like element; putative transporter YjhF
4	16	9	38023	C->T	G365R (GGA->AGA)	caiB <-	gamma-butyrobetainyl-CoA:carnitine CoA transferase
4	16	9	100080	A->G	Q146R (CAG->CGG)	murG ->	N-acetylglucosaminyl transferase
4	16	9	107909	A->G	T69A (ACA->GCA)	secM ->	SecA translation regulator
4	16	9	112298	A->G	V101A (GTA->GCA)	zapD <-	cell division factor ZapD
4	16	9	146719	IS2 (-) +5 bp	intergenic (-25/-245)	panD <- / -> rpnC	aspartate 1-decarboxylase proenzyme/recombination-promoting nuclease RpnC
4	16	9	310057	(G)<sub>6->7</sub>	intergenic (-31/+27)	ecpB <- / <- ecpA	putative fimbrial chaperone EcpB/common pilus major subunit
4	16	9	411041	C->T	P300S (CCA->TCA)	mak ->	manno(fructo)kinase
4	16	9	423342	G->A	S275S (TCG->TCA)	malZ ->	maltodextrin glucosidase
4	16	9	556762	G->A	Q38* (CAG->TAG)	ybcJ <-	putative RNA-binding protein YbcJ
4	16	9	571142	C->T	H84Y (CAT->TAT)	ybcL ->	DLP12 prophage; periplasmic protein YbcL
4	16	9	669046	C->T	intergenic (-10/+250)	rsfS <- / <- cobC	ribosomal silencing factor RsfS/putative adenosylcobalamin phosphatase/alpha-ribazole phosphatase
4	16	9	1139262	T->C	R295R (CGT->CGC)	flgK ->	flagellar hook-filament junction protein 1
4	16	9	1351196	(G)<sub>7->8</sub>	intergenic (-157/+211)	fabI <- / <- ycjD	enoyl-[acyl-carrier-protein] reductase/DUF559 domain-containing protein YcjD
4	16	9	1414291	G->A	A168V (GCC->GTC)	recT <-	Rac prophage; recombinase, DNA renaturation
4	16	9	1473715	G->A	pseudogene (3197/3495 nt)	ydbA ->	putative outer membrane protein, N-terminal fragment
4	16	9	1514365	A->G	T179A (ACG->GCG)	ydcU ->	putative ABC transporter membrane subunit YdcU
4	16	9	1857897	A->G	S313P (TCG->CCG)	ydjJ <-	putative zinc-binding dehydrogenase YdjJ
4	16	9	1915231	G->A	Q102* (CAG->TAG)	proQ <-	RNA chaperone ProQ
4	16	9	1934306	G->A	A100V (GCG->GTG)	edd <-	phosphogluconate dehydratase
4	16	9	2067300	C->T	G8R (GGA->AGA)	insH-6 <-	CP4-44 prophage; IS5 transposase and trans-activator
4	16	9	2256295	C->T	T347T (ACG->ACA)	psuT <-	putative pseudouridine transporter
4	16	9	2315644	IS2 (+) +5 bp	coding (2157-2161/2673 nt)	rcsD ->	RcsD phosphotransferase
4	16	9	2382824	(A)<sub>8->7</sub>	coding (112/1212 nt)	elaD ->	protease ElaD
4	16	9	2462889	(C)<sub>9->8</sub>	intergenic (+243/-123)	fadL -> / -> yfdF	long-chain fatty acid outer membrane channel/bacteriophage T2 receptor/protein YfdF
4	16	9	2670555	C->T	R56C (CGC->TGC)	hcaF ->	putative 3-phenylpropionate/cinnamate dioxygenase subunit beta
4	16	9	2776550	G->A	G55G (GGG->GGA)	yfjY ->	CP4-57 prophage; RadC-like JAB domain-containing protein YfjY
4	16	9	2851276	T->C	A92A (GCT->GCC)	hypB ->	hydrogenase isoenzymes nickel incorporation protein HypB
4	16	9	2895057	T->C	V241V (GTA->GTG)	ygcQ <-	putative flavoprotein
4	16	9	3173474	G->A	intergenic (+18/+30)	ygiN -> / <- parE	putative quinol monooxygenase YgiN/DNA topoisomerase IV subunit B
4	16	9	3218923	G->A	P52S (CCG->TCG)	aer <-	aerotaxis sensor receptor, flavoprotein
4	16	9	3239796	A->G	intergenic (+251/-148)	alx -> / -> sstT	putative membrane-bound redox modulator Alx/serine/threonine:Na(+) symporter
4	16	9	3240217	A->G	T92A (ACC->GCC)	sstT ->	serine/threonine:Na(+) symporter
4	16	9	3240940	G->A	V333M (GTG->ATG)	sstT ->	serine/threonine:Na(+) symporter
4	16	9	4024553	G->A	S90L (TCG->TTG)	rfaH <-	transcription antiterminator RfaH
4	16	9	4118833	G->A	intergenic (+73/+12)	zapB -> / <- rraA	cell division factor ZapB/ribonuclease E inhibitor protein A
4	16	9	4185894	C->T	A182V (GCG->GTG)	rpoC ->	RNA polymerase subunit beta'
4	16	9	4321465	T->C	T78A (ACG->GCG)	phnG <-	carbon-phosphorus lyase core complex subunit PhnG
4	16	9	4366343	G->A	S144L (TCG->TTG)	dcuA <-	C4-dicarboxylate transporter DcuA
4	16	9	4397625	&Delta;87 bp	coding (214-300/1848 nt)	mutL ->	DNA mismatch repair protein MutL
4	16	9	4462156	A->G	F169L (TTC->CTC)	nrdD <-	anaerobic ribonucleoside-triphosphate reductase
4	16	9	4527120	C->T	D140N (GAT->AAT)	sgcE <-	KpLE2 phage-like element; putative epimerase SgcE
4	16	9	4578727	C->A	G204V (GGC->GTC)	mcrB <-	5-methylcytosine-specific restriction enzyme subunit McrB
4	16	10	45451	A->G	G424G (GGA->GGG)	fixC ->	putative oxidoreductase FixC
4	16	10	97764	A->G	E226E (GAA->GAG)	murD ->	UDP-N-acetylmuramoyl-L-alanine--D-glutamate ligase
4	16	10	517584	A->G	N232N (AAT->AAC)	cnoX <-	chaperedoxin
4	16	10	568554	C->T	G80G (GGC->GGT)	emrE ->	multidrug/betaine/choline efflux transporter EmrE
4	16	10	795017	A->G	intergenic (+95/-72)	acrZ -> / -> modA	multidrug efflux pump accessory protein AcrZ/molybdate ABC transporter periplasmic binding protein
4	16	10	892210	A->G	M82V (ATG->GTG)	rimK ->	ribosomal protein S6 modification protein
4	16	10	970095	C->T	P236L (CCG->CTG)	ycaQ ->	winged helix DNA-binding domain-containing protein YcaQ
4	16	10	972867	C->T	A179T (GCC->ACC)	elyC <-	envelope biogenesis factor
4	16	10	996987	C->T	D176N (GAT->AAT)	ssuE <-	NADPH-dependent FMN reductase
4	16	10	1281576	C->T	S571S (AGC->AGT)	narG ->	nitrate reductase A subunit alpha
4	16	10	1381681	T->C	pseudogene (861/969 nt)	ycjV ->	putative ABC transporter ATP-binding protein YcjV
4	16	10	1473715	G->A	pseudogene (3197/3495 nt)	ydbA ->	putative outer membrane protein, N-terminal fragment
4	16	10	1638758	T->C	intergenic (-91/+272)	cspI <- / <- rzpQ	Qin prophage; cold shock protein CspI/Qin prophage; DUF2514 domain-containing protein RzpQ
4	16	10	1818550	(C)<sub>7->8</sub>	intergenic (-50/+55)	chbF <- / <- chbR	monoacetylchitobiose-6-phosphate hydrolase/DNA-binding transcriptional dual regulator ChbR
4	16	10	1913909	A->G	V303A (GTG->GCG)	prc <-	tail-specific protease
4	16	10	2022751	G->A	E46K (GAA->AAA)	fliQ ->	flagellar biosynthesis protein FliQ
4	16	10	2246904	C->T	intergenic (-135/+159)	cirA <- / <- lysP	ferric dihyroxybenzoylserine outer membrane transporter/lysine:H(+) symporter
4	16	10	2380038	T->C	A202A (GCA->GCG)	menF <-	isochorismate synthase MenF
4	16	10	2382824	(A)<sub>8->7</sub>	coding (112/1212 nt)	elaD ->	protease ElaD
4	16	10	2638429	G->A	A75V (GCG->GTG)	bamB <-	outer membrane protein assembly factor BamB
4	16	10	2665758	(C)<sub>5->6</sub>	coding (324/1281 nt)	csiE ->	stationary phase inducible protein CsiE
4	16	10	2761044	T->C	L166L (CTT->CTC)	yfjJ ->	CP4-57 prophage; protein YfjJ
4	16	10	2799318	A->G	N52S (AAC->AGC)	alaE ->	L-alanine exporter
4	16	10	2808667	T->C	pseudogene (352/1178 nt)	ygaY ->	putative transporter YgaY, N-terminal fragment
4	16	10	2947713	(T)<sub>7->8</sub>	intergenic (+30/+44)	metV -> / <- amiC	tRNA-Met/N-acetylmuramoyl-L-alanine amidase C
4	16	10	3061397	G->A	G183D (GGC->GAC)	scpA ->	methylmalonyl-CoA mutase
4	16	10	3107770	G->A	F462F (TTC->TTT)	speC <-	ornithine decarboxylase, biosynthetic
4	16	10	3239796	A->G	intergenic (+251/-148)	alx -> / -> sstT	putative membrane-bound redox modulator Alx/serine/threonine:Na(+) symporter
4	16	10	3240217	A->G	T92A (ACC->GCC)	sstT ->	serine/threonine:Na(+) symporter
4	16	10	3240940	G->A	V333M (GTG->ATG)	sstT ->	serine/threonine:Na(+) symporter
4	16	10	3240984	(G)<sub>7->8</sub>	coding (1041/1245 nt)	sstT ->	serine/threonine:Na(+) symporter
4	16	10	3541408	G->A	W334* (TGG->TGA)	feoB ->	Fe(2(+)) transporter FeoB
4	16	10	3564059	C->T	intergenic (-54/+75)	yzgL <- / <- glgP	putative uncharacterized protein YzgL/glycogen phosphorylase
4	16	10	4138684	C->T	A118T (GCC->ACC)	gldA <-	L-1,2-propanediol dehydrogenase/glycerol dehydrogenase
4	16	10	4284249	A->G	G218G (GGT->GGC)	actP <-	acetate/glycolate:cation symporter
4	16	10	4365848	G->A	T309I (ACT->ATT)	dcuA <-	C4-dicarboxylate transporter DcuA
4	16	10	4397625	&Delta;87 bp	coding (214-300/1848 nt)	mutL ->	DNA mismatch repair protein MutL
4	16	10	4521070	(ACC)<sub>4->3</sub>	coding (949-951/1350 nt)	yjhF <-	KpLE2 phage-like element; putative transporter YjhF
4	16	10	4605457	C->T	L69L (CTG->CTA)	fhuF <-	hydroxamate siderophore iron reductase
4	16	10	4633794	(A)<sub>7->6</sub>	intergenic (-49/-3)	yjjX <- / -> ytjC	ITPase/XTPase/putative phosphatase
clone 2-1	16	1	1080149	T->A	L282Q (CTG->CAG)	putP ->	proline:Na(+) symporter
clone 2-1	16	1	1397974	IS1 (+) +9 bp	coding (641-649/951 nt)	uspE <-	universal stress protein with a role cellular motility
clone 2-1	16	1	1494485	C->T	R196Q (CGG->CAG)	ydcI <-	putative DNA-binding transcriptional repressor YdcI
clone 2-1	16	1	1915141	C->A	E132* (GAA->TAA)	proQ <-	RNA chaperone ProQ
clone 2-1	16	1	3050808	C->A	intergenic (-141/-150)	gcvT <- / -> yqfI	aminomethyltransferase/protein YqfI
clone 2-1	16	1	3486285	G->A	E56K (GAG->AAG)	crp ->	DNA-binding transcriptional dual regulator CRP
clone 2-1	16	1	3707549	A->T	Y53N (TAT->AAT)	dppA <-	dipeptide ABC transporter periplasmic binding protein
clone 2-1	16	1	4186631	A->T	T428S (ACT->TCT)	rpoC ->	RNA polymerase subunit beta'
clone 2-1	16	1	4188572	C->T	R1075C (CGT->TGT)	rpoC ->	RNA polymerase subunit beta'
clone 2-1	16	2	1080149	T->A	L282Q (CTG->CAG)	putP ->	proline:Na(+) symporter
clone 2-1	16	2	1397974	IS1 (+) +9 bp	coding (641-649/951 nt)	uspE <-	universal stress protein with a role cellular motility
clone 2-1	16	2	1494485	C->T	R196Q (CGG->CAG)	ydcI <-	putative DNA-binding transcriptional repressor YdcI
clone 2-1	16	2	1915141	C->A	E132* (GAA->TAA)	proQ <-	RNA chaperone ProQ
clone 2-1	16	2	3050808	C->A	intergenic (-141/-150)	gcvT <- / -> yqfI	aminomethyltransferase/protein YqfI
clone 2-1	16	2	3486285	G->A	E56K (GAG->AAG)	crp ->	DNA-binding transcriptional dual regulator CRP
clone 2-1	16	2	3707549	A->T	Y53N (TAT->AAT)	dppA <-	dipeptide ABC transporter periplasmic binding protein
clone 2-1	16	2	4182880	G->A	E546K (GAA->AAA)	rpoB ->	RNA polymerase subunit beta
clone 2-1	16	2	4186631	A->T	T428S (ACT->TCT)	rpoC ->	RNA polymerase subunit beta'
clone 2-1	16	3	1080149	T->A	L282Q (CTG->CAG)	putP ->	proline:Na(+) symporter
clone 2-1	16	3	1397974	IS1 (+) +9 bp	coding (641-649/951 nt)	uspE <-	universal stress protein with a role cellular motility
clone 2-1	16	3	1494485	C->T	R196Q (CGG->CAG)	ydcI <-	putative DNA-binding transcriptional repressor YdcI
clone 2-1	16	3	1915141	C->A	E132* (GAA->TAA)	proQ <-	RNA chaperone ProQ
clone 2-1	16	3	3050808	C->A	intergenic (-141/-150)	gcvT <- / -> yqfI	aminomethyltransferase/protein YqfI
clone 2-1	16	3	3486285	G->A	E56K (GAG->AAG)	crp ->	DNA-binding transcriptional dual regulator CRP
clone 2-1	16	3	3707549	A->T	Y53N (TAT->AAT)	dppA <-	dipeptide ABC transporter periplasmic binding protein
clone 2-1	16	3	4182881	A->C	E546A (GAA->GCA)	rpoB ->	RNA polymerase subunit beta
clone 2-1	16	3	4186631	A->T	T428S (ACT->TCT)	rpoC ->	RNA polymerase subunit beta'
clone 2-1	16	4	721000	C->T	intergenic (+160/+56)	ybfK -> / <- kdpE	uncharacterized protein YbfK/DNA-binding transcriptional activator KdpE
clone 2-1	16	4	1080149	T->A	L282Q (CTG->CAG)	putP ->	proline:Na(+) symporter
clone 2-1	16	4	1397974	IS1 (+) +9 bp	coding (641-649/951 nt)	uspE <-	universal stress protein with a role cellular motility
clone 2-1	16	4	1494485	C->T	R196Q (CGG->CAG)	ydcI <-	putative DNA-binding transcriptional repressor YdcI
clone 2-1	16	4	1915141	C->A	E132* (GAA->TAA)	proQ <-	RNA chaperone ProQ
clone 2-1	16	4	3050808	C->A	intergenic (-141/-150)	gcvT <- / -> yqfI	aminomethyltransferase/protein YqfI
clone 2-1	16	4	3486285	G->A	E56K (GAG->AAG)	crp ->	DNA-binding transcriptional dual regulator CRP
clone 2-1	16	4	3707549	A->T	Y53N (TAT->AAT)	dppA <-	dipeptide ABC transporter periplasmic binding protein
clone 2-1	16	4	4186631	A->T	T428S (ACT->TCT)	rpoC ->	RNA polymerase subunit beta'
clone 2-1	16	4	4188573	G->A	R1075H (CGT->CAT)	rpoC ->	RNA polymerase subunit beta'
clone 2-1	16	5	1080149	T->A	L282Q (CTG->CAG)	putP ->	proline:Na(+) symporter
clone 2-1	16	5	1397974	IS1 (+) +9 bp	coding (641-649/951 nt)	uspE <-	universal stress protein with a role cellular motility
clone 2-1	16	5	1494485	C->T	R196Q (CGG->CAG)	ydcI <-	putative DNA-binding transcriptional repressor YdcI
clone 2-1	16	5	1915141	C->A	E132* (GAA->TAA)	proQ <-	RNA chaperone ProQ
clone 2-1	16	5	1978289	IS5 (+) +4 bp	intergenic (-92/+226)	flhD <- / <- insB-5	DNA-binding transcriptional dual regulator FlhD/IS1 protein InsB
clone 2-1	16	5	3050808	C->A	intergenic (-141/-150)	gcvT <- / -> yqfI	aminomethyltransferase/protein YqfI
clone 2-1	16	5	3486285	G->A	E56K (GAG->AAG)	crp ->	DNA-binding transcriptional dual regulator CRP
clone 2-1	16	5	3707549	A->T	Y53N (TAT->AAT)	dppA <-	dipeptide ABC transporter periplasmic binding protein
clone 2-1	16	5	4186631	A->T	T428S (ACT->TCT)	rpoC ->	RNA polymerase subunit beta'
clone 2-1	16	5	4188572	C->T	R1075C (CGT->TGT)	rpoC ->	RNA polymerase subunit beta'
clone 2-1	16	6	1080149	T->A	L282Q (CTG->CAG)	putP ->	proline:Na(+) symporter
clone 2-1	16	6	1397974	IS1 (+) +9 bp	coding (641-649/951 nt)	uspE <-	universal stress protein with a role cellular motility
clone 2-1	16	6	1494485	C->T	R196Q (CGG->CAG)	ydcI <-	putative DNA-binding transcriptional repressor YdcI
clone 2-1	16	6	1915141	C->A	E132* (GAA->TAA)	proQ <-	RNA chaperone ProQ
clone 2-1	16	6	3050808	C->A	intergenic (-141/-150)	gcvT <- / -> yqfI	aminomethyltransferase/protein YqfI
clone 2-1	16	6	3486285	G->A	E56K (GAG->AAG)	crp ->	DNA-binding transcriptional dual regulator CRP
clone 2-1	16	6	3707549	A->T	Y53N (TAT->AAT)	dppA <-	dipeptide ABC transporter periplasmic binding protein
clone 2-1	16	6	4186631	A->T	T428S (ACT->TCT)	rpoC ->	RNA polymerase subunit beta'
clone 2-1	16	6	4188572	C->T	R1075C (CGT->TGT)	rpoC ->	RNA polymerase subunit beta'
clone 2-1	16	7	1080149	T->A	L282Q (CTG->CAG)	putP ->	proline:Na(+) symporter
clone 2-1	16	7	1397974	IS1 (+) +9 bp	coding (641-649/951 nt)	uspE <-	universal stress protein with a role cellular motility
clone 2-1	16	7	1494485	C->T	R196Q (CGG->CAG)	ydcI <-	putative DNA-binding transcriptional repressor YdcI
clone 2-1	16	7	1915141	C->A	E132* (GAA->TAA)	proQ <-	RNA chaperone ProQ
clone 2-1	16	7	3050808	C->A	intergenic (-141/-150)	gcvT <- / -> yqfI	aminomethyltransferase/protein YqfI
clone 2-1	16	7	3486285	G->A	E56K (GAG->AAG)	crp ->	DNA-binding transcriptional dual regulator CRP
clone 2-1	16	7	3707549	A->T	Y53N (TAT->AAT)	dppA <-	dipeptide ABC transporter periplasmic binding protein
clone 2-1	16	7	4182881	A->C	E546A (GAA->GCA)	rpoB ->	RNA polymerase subunit beta
clone 2-1	16	7	4186631	A->T	T428S (ACT->TCT)	rpoC ->	RNA polymerase subunit beta'
clone 2-1	16	8	1080149	T->A	L282Q (CTG->CAG)	putP ->	proline:Na(+) symporter
clone 2-1	16	8	1397974	IS1 (+) +9 bp	coding (641-649/951 nt)	uspE <-	universal stress protein with a role cellular motility
clone 2-1	16	8	1494485	C->T	R196Q (CGG->CAG)	ydcI <-	putative DNA-binding transcriptional repressor YdcI
clone 2-1	16	8	1915141	C->A	E132* (GAA->TAA)	proQ <-	RNA chaperone ProQ
clone 2-1	16	8	3050808	C->A	intergenic (-141/-150)	gcvT <- / -> yqfI	aminomethyltransferase/protein YqfI
clone 2-1	16	8	3486285	G->A	E56K (GAG->AAG)	crp ->	DNA-binding transcriptional dual regulator CRP
clone 2-1	16	8	3707549	A->T	Y53N (TAT->AAT)	dppA <-	dipeptide ABC transporter periplasmic binding protein
clone 2-1	16	8	4186631	A->T	T428S (ACT->TCT)	rpoC ->	RNA polymerase subunit beta'
clone 2-1	16	8	4188572	C->T	R1075C (CGT->TGT)	rpoC ->	RNA polymerase subunit beta'
clone 2-1	16	9	1080149	T->A	L282Q (CTG->CAG)	putP ->	proline:Na(+) symporter
clone 2-1	16	9	1397974	IS1 (+) +9 bp	coding (641-649/951 nt)	uspE <-	universal stress protein with a role cellular motility
clone 2-1	16	9	1494485	C->T	R196Q (CGG->CAG)	ydcI <-	putative DNA-binding transcriptional repressor YdcI
clone 2-1	16	9	1915141	C->A	E132* (GAA->TAA)	proQ <-	RNA chaperone ProQ
clone 2-1	16	9	3050808	C->A	intergenic (-141/-150)	gcvT <- / -> yqfI	aminomethyltransferase/protein YqfI
clone 2-1	16	9	3486285	G->A	E56K (GAG->AAG)	crp ->	DNA-binding transcriptional dual regulator CRP
clone 2-1	16	9	3707549	A->T	Y53N (TAT->AAT)	dppA <-	dipeptide ABC transporter periplasmic binding protein
clone 2-1	16	9	4186631	A->T	T428S (ACT->TCT)	rpoC ->	RNA polymerase subunit beta'
clone 2-1	16	9	4188572	C->T	R1075C (CGT->TGT)	rpoC ->	RNA polymerase subunit beta'
clone 2-1	16	10	1080149	T->A	L282Q (CTG->CAG)	putP ->	proline:Na(+) symporter
clone 2-1	16	10	1397974	IS1 (+) +9 bp	coding (641-649/951 nt)	uspE <-	universal stress protein with a role cellular motility
clone 2-1	16	10	1494485	C->T	R196Q (CGG->CAG)	ydcI <-	putative DNA-binding transcriptional repressor YdcI
clone 2-1	16	10	1915141	C->A	E132* (GAA->TAA)	proQ <-	RNA chaperone ProQ
clone 2-1	16	10	3050808	C->A	intergenic (-141/-150)	gcvT <- / -> yqfI	aminomethyltransferase/protein YqfI
clone 2-1	16	10	3486285	G->A	E56K (GAG->AAG)	crp ->	DNA-binding transcriptional dual regulator CRP
clone 2-1	16	10	3707549	A->T	Y53N (TAT->AAT)	dppA <-	dipeptide ABC transporter periplasmic binding protein
clone 2-1	16	10	4186631	A->T	T428S (ACT->TCT)	rpoC ->	RNA polymerase subunit beta'
clone 2-1	16	10	4188572	C->T	R1075C (CGT->TGT)	rpoC ->	RNA polymerase subunit beta'
clone 2-13	16	1	14076	(A)<sub>6->5</sub>	coding (1914/1917 nt)	dnaK ->	chaperone protein DnaK
clone 2-13	16	1	22409	A->G	T7A (ACC->GCC)	ileS ->	isoleucine--tRNA ligase
clone 2-13	16	1	27249	G->A	intergenic (+22/-44)	ispH -> / -> rihC	1-hydroxy-2-methyl-2-(E)-butenyl 4-diphosphate reductase/ribonucleoside hydrolase RihC
clone 2-13	16	1	36588	(A)<sub>7->6</sub>	coding (1237/1554 nt)	caiC <-	carnitine-CoA ligase
clone 2-13	16	1	41656	G->C	I92M (ATC->ATG)	caiT <-	L-carnitine:gamma-butyrobetaine antiporter
clone 2-13	16	1	50093	A->G	I91V (ATC->GTC)	folA ->	dihydrofolate reductase
clone 2-13	16	1	59035	T->C	W188R (TGG->CGG)	yabP ->	putative uncharacterized protein YabP
clone 2-13	16	1	60522	A->G	S915P (TCT->CCT)	rapA <-	RNA polymerase-binding ATPase and RNAP recycling factor
clone 2-13	16	1	68207	A->G	L44P (CTG->CCG)	araA <-	L-arabinose isomerase
clone 2-13	16	1	68798	A->G	L417L (CTT->CTC)	araB <-	ribulokinase
clone 2-13	16	1	74697	A->G	F262L (TTC->CTC)	thiB <-	thiamine ABC transporter periplasmic binding protein
clone 2-13	16	1	78243	T->C	M208T (ATG->ACG)	setA ->	sugar exporter SetA
clone 2-13	16	1	106132	A->G	E276E (GAA->GAG)	ftsZ ->	cell division protein FtsZ
clone 2-13	16	1	111436	C->T	intergenic (+3/+213)	mutT -> / <- yacG	8-oxo-dGTP diphosphatase/DNA gyrase inhibitor YacG
clone 2-13	16	1	127282	T->C	S530P (TCT->CCT)	aceF ->	pyruvate dehydrogenase, E2 subunit
clone 2-13	16	1	130125	T->C	K379R (AAG->AGG)	yacH <-	DUF3300 domain-containing protein YacH
clone 2-13	16	1	130331	(ATG)<sub>4->3</sub>	coding (928-930/1854 nt)	yacH <-	DUF3300 domain-containing protein YacH
clone 2-13	16	1	132658	T->C	I348I (ATT->ATC)	acnB ->	hypothetical protein
clone 2-13	16	1	138074	C->T	P331L (CCA->CTA)	cueO ->	cuprous oxidase/multicopper oxidase with role in copper homeostasis
clone 2-13	16	1	161560	A->G	S158P (TCG->CCG)	thpR <-	RNA 2',3'-cyclic phosphodiesterase
clone 2-13	16	1	193686	A->G	M56V (ATG->GTG)	dxr ->	1-deoxy-D-xylulose 5-phosphate reductoisomerase
clone 2-13	16	1	199992	G->A	E689K (GAA->AAA)	bamA ->	outer membrane protein assembly factor BamA
clone 2-13	16	1	204803	A->G	Y104C (TAT->TGT)	rnhB ->	RNase HII
clone 2-13	16	1	204897	G->A	A135A (GCG->GCA)	rnhB ->	RNase HII
clone 2-13	16	1	212495	C->T	A55A (GCC->GCT)	tilS ->	tRNA(Ile)-lysidine synthetase
clone 2-13	16	1	215251	A->G	E140G (GAA->GGA)	arfB ->	peptidyl-tRNA hydrolase, ribosome rescue factor
clone 2-13	16	1	219332	&Delta;1 bp	coding (263/708 nt)	trmO <-	tRNA m(6)t(6)A37 methyltransferase
clone 2-13	16	1	234849	G->A	A12T (GCT->ACT)	yafS ->	putative S-adenosyl-L-methionine-dependent methyltransferase
clone 2-13	16	1	236151	A->G	K29E (AAG->GAG)	dnaQ ->	DNA polymerase III subunit epsilon
clone 2-13	16	1	236394	G->A	E110K (GAG->AAG)	dnaQ ->	DNA polymerase III subunit epsilon
clone 2-13	16	1	237920	C->T	L196L (CTG->TTG)	yafT ->	lipoprotein YafT
clone 2-13	16	1	238294	C->T	G148E (GGA->GAA)	ykfM <-	uncharacterized protein YkfM
clone 2-13	16	1	242815	A->G	R163R (CGT->CGC)	fadE <-	acyl-CoA dehydrogenase
clone 2-13	16	1	246827	G->A	R39H (CGC->CAC)	yafL ->	NlpC/P60 family protein YafL
clone 2-13	16	1	250756	G->A	pseudogene (685/756 nt)	lafU ->	flagellar system protein, promoterless fragment
clone 2-13	16	1	270243	T->C	intergenic (-61/-35)	perR <- / -> insN	putative transcriptional regulator PerR/CP4-6 prophage; IS911A regulator fragment
clone 2-13	16	1	270424	A->G	pseudogene (147/263 nt)	insN ->	CP4-6 prophage; IS911A regulator fragment
clone 2-13	16	1	282080	C->T	intergenic (-97/-198)	yagA <- / -> yagE	CP4-6 prophage; integrase core domain-containing protein YagA/CP4-6 prophage; putative 2-keto-3-deoxygluconate aldolase
clone 2-13	16	1	285231	A->G	intergenic (+63/-164)	yagF -> / -> yagG	CP4-6 prophage; D-xylonate dehydratase/putative D-xylonate transporter YagG
clone 2-13	16	1	301429	T->C	V153V (GTA->GTG)	paoB <-	aldehyde dehydrogenase, FAD-binding subunit
clone 2-13	16	1	324925	G->A	P147L (CCT->CTT)	ykgH <-	uncharacterized protein YkgH
clone 2-13	16	1	344819	(A)<sub>6->5</sub>	coding (644/816 nt)	yahL ->	uncharacterized protein YahL
clone 2-13	16	1	353593	G->A	P296P (CCG->CCA)	prpE ->	propionyl-CoA synthetase
clone 2-13	16	1	358263	A->G	V143A (GTT->GCT)	cynR <-	DNA-binding transcriptional dual regulator CynR
clone 2-13	16	1	361409	G->A	T151I (ACC->ATC)	lacA <-	galactoside O-acetyltransferase
clone 2-13	16	1	366160	G->T	S49Y (TCC->TAC)	lacZ <-	beta-galactosidase
clone 2-13	16	1	376400	&Delta;1 bp	coding (942/1212 nt)	mhpT ->	3-hydroxyphenylpropionate/3- hydroxycinnamate:H(+) symporter
clone 2-13	16	1	380021	(G)<sub>10->8</sub>	intergenic (-140/+47)	frmR <- / <- yaiO	DNA-binding transcriptional repressor FrmR/outer membrane protein YaiO
clone 2-13	16	1	389414	A->G	I105T (ATC->ACC)	hemB <-	porphobilinogen synthase
clone 2-13	16	1	400389	C->T	G179R (GGG->AGG)	ddlA <-	D-alanine--D-alanine ligase A
clone 2-13	16	1	408742	C->T	pseudogene (134/342 nt)	ykiA ->	DUF2773 domain-containing protein YkiA
clone 2-13	16	1	412546	A->G	intergenic (-65/+61)	araJ <- / <- sbcC	putative transport protein AraJ/ATP dependent, structure specific DNA nuclease - SbcC subunit
clone 2-13	16	1	412675	G->A	Q1027* (CAG->TAG)	sbcC <-	ATP dependent, structure specific DNA nuclease - SbcC subunit
clone 2-13	16	1	413876	G->A	A626A (GCC->GCT)	sbcC <-	ATP dependent, structure specific DNA nuclease - SbcC subunit
clone 2-13	16	1	420066	T->C	L159P (CTG->CCG)	brnQ ->	branched chain amino acid transporter BrnQ
clone 2-13	16	1	420492	C->T	A301V (GCT->GTT)	brnQ ->	branched chain amino acid transporter BrnQ
clone 2-13	16	1	428114	T->C	S156S (AGT->AGC)	secD ->	Sec translocon accessory complex subunit SecD
clone 2-13	16	1	430528	(T)<sub>8->9</sub>	intergenic (+52/-77)	secF -> / -> yajD	Sec translocon accessory complex subunit SecF/HNH nuclease family protein
clone 2-13	16	1	434621	&Delta;1 bp	intergenic (+63/-26)	ribD -> / -> ribE	fused diaminohydroxyphosphoribosylaminopyrimidine deaminase/5-amino-6-(5-phosphoribosylamino)uracil reductase/6,7-dimethyl-8-ribityllumazine synthase
clone 2-13	16	1	436313	C->T	A227V (GCC->GTC)	thiL ->	thiamine monophosphate kinase
clone 2-13	16	1	450278	G->A	L122L (CTG->TTG)	cyoB <-	cytochrome bo3 ubiquinol oxidase subunit 1
clone 2-13	16	1	451959	T->C	intergenic (-349/+111)	cyoA <- / <- ampG	cytochrome bo3 ubiquinol oxidase subunit 2/muropeptide:H(+) symporter
clone 2-13	16	1	458752	&Delta;1 bp	intergenic (+52/-136)	clpX -> / -> lon	ATP-dependent Clp protease ATP-binding subunit ClpX/Lon protease
clone 2-13	16	1	460994	A->G	M703V (ATG->GTG)	lon ->	Lon protease
clone 2-13	16	1	479336	A->G	intergenic (-85/+31)	ylaC <- / <- maa	putative inner membrane protein/maltose O-acetyltransferase
clone 2-13	16	1	482812	A->G	V531A (GTA->GCA)	acrB <-	multidrug efflux pump RND permease AcrB
clone 2-13	16	1	489484	C->T	N983N (AAC->AAT)	mscK ->	potassium dependent, small conductance mechanosensitive channel
clone 2-13	16	1	491028	G->C	W49C (TGG->TGC)	ybaN ->	conserved inner membrane protein YbaN
clone 2-13	16	1	511005	&Delta;1 bp	coding (375/2505 nt)	copA <-	Cu(+) exporting P-type ATPase
clone 2-13	16	1	512339	C->T	Y233Y (TAC->TAT)	glsA ->	glutaminase 1
clone 2-13	16	1	515234	A->G	R180R (CGT->CGC)	qmcA <-	PHB domain-containing protein
clone 2-13	16	1	517811	T->C	T157A (ACG->GCG)	cnoX <-	chaperedoxin
clone 2-13	16	1	521790	G->T	A459S (GCA->TCA)	ybbP ->	putative ABC transporter membrane subunit YbbP
clone 2-13	16	1	528989	T->C	pseudogene (350/491 nt)	ybbD ->	putative uncharacterized protein YbbD
clone 2-13	16	1	541394	A->G	Y277C (TAT->TGT)	ybbY ->	putative purine transporter
clone 2-13	16	1	555683	T->C	V358A (GTA->GCA)	cysS ->	cysteine--tRNA ligase
clone 2-13	16	1	564105	(A)<sub>6->7</sub>	coding (376/633 nt)	fimZ <-	putative LuxR family transcriptional regulator FimZ
clone 2-13	16	1	565099	C->T	D294N (GAC->AAC)	intD <-	DLP12 prophage; putative integrase
clone 2-13	16	1	570667	C->T	intergenic (+239/-226)	ybcK -> / -> ybcL	DLP12 prophage; putative recombinase/DLP12 prophage; periplasmic protein YbcL
clone 2-13	16	1	571721	A->G	S90G (AGT->GGT)	ybcM ->	DLP12 prophage; putative DNA-binding transcriptional regulator
clone 2-13	16	1	578053	&Delta;1 bp	coding (441/498 nt)	rrrD ->	DLP12 prophage; lysozyme
clone 2-13	16	1	589030	T->C	E642G (GAA->GGA)	nfrA <-	bacteriophage N4 receptor, outer membrane protein
clone 2-13	16	1	593534	C->T	E413K (GAA->AAA)	cusS <-	sensory histidine kinase CusS
clone 2-13	16	1	604406	T->C	V86V (GTA->GTG)	ybdG <-	miniconductance mechanosensitive channel YbdG
clone 2-13	16	1	605367	(T)<sub>6->7</sub>	coding (58/654 nt)	nfsB <-	NAD(P)H nitroreductase NfsB
clone 2-13	16	1	621813	G->A	A126V (GCC->GTC)	fepD <-	ferric enterobactin ABC transporter membrane subunit FebD
clone 2-13	16	1	622752	C->T	T151T (ACC->ACT)	entS ->	enterobactin exporter EntS
clone 2-13	16	1	623185	C->T	L296L (CTG->TTG)	entS ->	enterobactin exporter EntS
clone 2-13	16	1	634668	A->G	P361P (CCA->CCG)	ybdL ->	methionine-oxo-acid transaminase, PLP-dependent
clone 2-13	16	1	641580	T->C	E96E (GAA->GAG)	uspG <-	universal stress protein G
clone 2-13	16	1	650916	G->A	A314V (GCG->GTG)	citC <-	citrate lyase synthetase
clone 2-13	16	1	654206	&Delta;1 bp	coding (345/681 nt)	dpiA ->	DNA-binding transcriptional dual regulator DpiA
clone 2-13	16	1	656097	G->A	intergenic (-129/-460)	dcuC <- / -> pagP	anaerobic C4-dicarboxylate transporter DcuC/Lipid IVA palmitoyltransferase
clone 2-13	16	1	667092	C->T	G376R (GGG->AGG)	mrdA <-	peptidoglycan DD-transpeptidase MrdA
clone 2-13	16	1	667411	G->A	S269S (AGC->AGT)	mrdA <-	peptidoglycan DD-transpeptidase MrdA
clone 2-13	16	1	677885	A->G	L157L (TTA->TTG)	djlB ->	putative chaperone
clone 2-13	16	1	685423	G->A	T169T (ACC->ACT)	gltK <-	glutamate/aspartate ABC transporter membrane subunit GltK
clone 2-13	16	1	686154	C->T	M172I (ATG->ATA)	gltJ <-	glutamate/aspartate ABC transporter membrane subunit GltJ
clone 2-13	16	1	689114	C->T	intergenic (-101/+229)	insH-3 <- / <- lnt	IS5 transposase and trans-activator/apolipoprotein N-acyltransferase
clone 2-13	16	1	689262	T->C	intergenic (-249/+81)	insH-3 <- / <- lnt	IS5 transposase and trans-activator/apolipoprotein N-acyltransferase
clone 2-13	16	1	691370	A->G	L139L (TTA->CTA)	ybeX <-	CorC-HlyC family protein YbeX
clone 2-13	16	1	698398	G->A	R260R (CGC->CGT)	asnB <-	asparagine synthetase B
clone 2-13	16	1	701480	C->T	A39T (GCC->ACC)	nagC <-	DNA-binding transcriptional dual regulator NagC
clone 2-13	16	1	703001	A->G	L204P (CTG->CCG)	nagB <-	glucosamine-6-phosphate deaminase
clone 2-13	16	1	719278	T->C	T395A (ACC->GCC)	speF <-	ornithine decarboxylase, degradative
clone 2-13	16	1	721124	C->T	E204K (GAA->AAA)	kdpE <-	DNA-binding transcriptional activator KdpE
clone 2-13	16	1	721553	T->C	I61V (ATT->GTT)	kdpE <-	DNA-binding transcriptional activator KdpE
clone 2-13	16	1	727106	&Delta;1 bp	coding (1627/1674 nt)	kdpA <-	K(+) transporting P-type ATPase subunit KdpA
clone 2-13	16	1	730776	C->T	V398V (GTC->GTT)	rhsC ->	rhs element protein RhsC
clone 2-13	16	1	735804	G->A	W52* (TGG->TAG)	ybfC ->	uncharacterized protein YbfC
clone 2-13	16	1	746401	G->A	G156E (GGA->GAA)	nei ->	endonuclease VIII
clone 2-13	16	1	749529	(T)<sub>5->4</sub>	coding (179/729 nt)	ybgP <-	putative fimbrial chaperone YbgP
clone 2-13	16	1	750509	A->G	L554P (CTC->CCC)	ybgQ <-	putative fimbrial usher protein YbgQ
clone 2-13	16	1	756388	T->C	F161S (TTC->TCC)	sdhA ->	succinate:quinone oxidoreductase, FAD binding protein
clone 2-13	16	1	761844	A->C	E108A (GAG->GCG)	sucB ->	dihydrolipoyltranssuccinylase
clone 2-13	16	1	762273	A->G	E251G (GAA->GGA)	sucB ->	dihydrolipoyltranssuccinylase
clone 2-13	16	1	764146	C->T	A378V (GCT->GTT)	sucC ->	succinyl-CoA synthetase subunit beta
clone 2-13	16	1	779270	C->T	N68N (AAC->AAT)	pal ->	peptidoglycan-associated outer membrane lipoprotein Pal
clone 2-13	16	1	789199	C->T	V261M (GTG->ATG)	galK <-	galactokinase
clone 2-13	16	1	800625	A->G	intergenic (-50/-134)	ybhD <- / -> ybhH	putative DNA-binding transcriptional regulator YbhD/putative isomerase YbhH
clone 2-13	16	1	801679	T->C	N307N (AAT->AAC)	ybhH ->	putative isomerase YbhH
clone 2-13	16	1	808960	G->T	P100T (CCG->ACG)	bioA <-	adenosylmethionine-8-amino-7-oxononanoate aminotransferase
clone 2-13	16	1	810473	A->G	G31G (GGA->GGG)	bioF ->	8-amino-7-oxononanoate synthase
clone 2-13	16	1	824964	G->A	G112D (GGC->GAC)	ybhQ ->	putative inner membrane protein
clone 2-13	16	1	844478	(A)<sub>5->6</sub>	coding (1003/2226 nt)	ybiO <-	moderate conductance mechanosensitive channel
clone 2-13	16	1	845413	C->T	G23D (GGC->GAC)	ybiO <-	moderate conductance mechanosensitive channel
clone 2-13	16	1	848406	A->G	intergenic (-402/+2)	glnH <- / <- dps	L-glutamine ABC transporter periplasmic binding protein/stationary phase nucleoid protein that sequesters iron and protects DNA from damage
clone 2-13	16	1	856770	A->G	S270G (AGC->GGC)	ybiT ->	ABC transporter ATP-binding protein YbiT
clone 2-13	16	1	865166	&Delta;1 bp	coding (1199/1236 nt)	moeA <-	molybdopterin molybdotransferase
clone 2-13	16	1	880570	(A)<sub>7->6</sub>	intergenic (-90/-157)	gstB <- / -> dacC	glutathione S-transferase GstB/D-alanyl-D-alanine carboxypeptidase DacC
clone 2-13	16	1	884345	(G)<sub>5->4</sub>	coding (673/1233 nt)	mdfA ->	multidrug efflux pump MdfA/Na(+):H(+) antiporter/K(+):H(+) antiporter
clone 2-13	16	1	886349	C->T	D331N (GAT->AAT)	ybjJ <-	inner membrane protein YbjJ
clone 2-13	16	1	888757	A->G	L355L (TTA->CTA)	ybjL <-	putative transport protein YbjL
clone 2-13	16	1	907880	C->T	E135K (GAA->AAA)	ybjT <-	putative NAD(P)-dependent oxidoreductase YbjT
clone 2-13	16	1	922077	A->G	V577V (GTA->GTG)	macB ->	ABC-type tripartite efflux pump ATP binding/membrane subunit
clone 2-13	16	1	932221	C->T	intergenic (-171/-374)	trxB <- / -> lrp	thioredoxin reductase/DNA-binding transcriptional dual regulator Lrp
clone 2-13	16	1	942850	A->G	Y631C (TAT->TGT)	dmsA ->	dimethyl sulfoxide reductase subunit A
clone 2-13	16	1	949557	A->G	N4N (AAT->AAC)	ycaN <-	putative LysR-type transcriptional regulator YcaN
clone 2-13	16	1	952280	G->A	I425I (ATC->ATT)	pflB <-	pyruvate formate-lyase
clone 2-13	16	1	954819	&Delta;1 bp	intergenic (-353/+53)	focA <- / <- ycaO	formate channel FocA/ribosomal protein S12 methylthiotransferase accessory factor YcaO
clone 2-13	16	1	993168	A->G	E849E (GAA->GAG)	pepN ->	aminopeptidase N
clone 2-13	16	1	1000071	C->T	P286S (CCT->TCT)	elfC ->	putative fimbrial usher protein ElfC
clone 2-13	16	1	1020252	(A)<sub>8->7</sub>	intergenic (-199/+158)	ompA <- / <- sulA	outer membrane porin A/cell division inhibitor SulA
clone 2-13	16	1	1022784	T->C	D367G (GAT->GGT)	yccS <-	putative transporter YccS
clone 2-13	16	1	1026812	(C)<sub>6->5</sub>	coding (204/459 nt)	mgsA <-	methylglyoxal synthase
clone 2-13	16	1	1026960	T->C	H19R (CAC->CGC)	mgsA <-	methylglyoxal synthase
clone 2-13	16	1	1035487	T->C	V141A (GTC->GCC)	hyaC ->	hydrogenase 1 cytochrome b subunit
clone 2-13	16	1	1038721	A->G	M328V (ATG->GTG)	appC ->	cytochrome bd-II ubiquinol oxidase subunit I
clone 2-13	16	1	1046585	G->A	A454V (GCC->GTC)	gfcD <-	putative lipoprotein GfcD
clone 2-13	16	1	1055584	A->G	Y199H (TAT->CAT)	torS <-	sensory histidine kinase TorS
clone 2-13	16	1	1063236	C->T	G180G (GGG->GGA)	cbpA <-	curved DNA-binding protein
clone 2-13	16	1	1064048	A->G	I5V (ATA->GTA)	yccE ->	uncharacterized protein YccE
clone 2-13	16	1	1064419	T->C	S128S (TCT->TCC)	yccE ->	uncharacterized protein YccE
clone 2-13	16	1	1068300	A->T	intergenic (+46/+211)	ymdF -> / <- rutG	conserved protein YmdF/pyrimidine:H(+) symporter
clone 2-13	16	1	1084291	A->G	M306V (ATG->GTG)	efeB ->	heme-containing peroxidase/deferrochelatase
clone 2-13	16	1	1098010	C->T	A42V (GCT->GTT)	ghrA ->	glyoxylate/hydroxypyruvate reductase A
clone 2-13	16	1	1104487	T->C	F14S (TTC->TCC)	csgA ->	curlin, major subunit
clone 2-13	16	1	1120775	T->C	I61V (ATT->GTT)	bssS <-	regulator of biofilm formation
clone 2-13	16	1	1126087	C->T	Q176* (CAA->TAA)	rimJ ->	ribosomal-protein-S5-alanine N-acetyltransferase
clone 2-13	16	1	1128057	T->C	S73S (AGT->AGC)	murJ ->	putative lipid II flippase MurJ
clone 2-13	16	1	1129435	G->T	G132G (GGC->GGA)	flgN <-	flagellar biosynthesis protein FlgN
clone 2-13	16	1	1135141	&Delta;1 bp	coding (413/783 nt)	flgG ->	flagellar basal-body rod protein FlgG
clone 2-13	16	1	1146319	G->A	R93C (CGC->TGC)	yceF <-	m(7)GTP pyrophosphatase
clone 2-13	16	1	1156682	C->T	N307N (AAC->AAT)	holB ->	DNA polymerase III subunit delta'
clone 2-13	16	1	1165916	A->G	intergenic (+231/-169)	ycfP -> / -> ndh	UPF0227 protein YcfP/NADH:quinone oxidoreductase II
clone 2-13	16	1	1175325	(G)<sub>5->4</sub>	intergenic (-160/-102)	ycfT <- / -> lolC	inner membrane protein YcfT/lipoprotein release complex - inner membrane subunit
clone 2-13	16	1	1181144	C->T	E42K (GAA->AAA)	ycfZ <-	putative inner membrane protein
clone 2-13	16	1	1187428	A->G	F271F (TTT->TTC)	roxA <-	ribosomal protein-arginine oxygenase
clone 2-13	16	1	1209820	A->G	K46E (AAA->GAA)	pinE ->	e14 prophage; site-specific DNA recombinase
clone 2-13	16	1	1215516	A->G	intergenic (-41/-273)	bluF <- / -> ycgZ	blue light-responsive regulator of BluR/putative two-component system connector protein YcgZ
clone 2-13	16	1	1215900	T->C	L38L (TTG->CTG)	ycgZ ->	putative two-component system connector protein YcgZ
clone 2-13	16	1	1217421	G->A	A32T (GCA->ACA)	pdeG ->	putative c-di-GMP phosphodiesterase PdeG
clone 2-13	16	1	1219680	T->C	pseudogene (80/2648 nt)	ycgH ->	putative transporter component, N-terminal fragment
clone 2-13	16	1	1240077	A->G	intergenic (+128/-183)	dadX -> / -> ymgM	alanine racemase 2/protein YmgM
clone 2-13	16	1	1246879	T->C	L166L (TTA->TTG)	treA <-	periplasmic trehalase
clone 2-13	16	1	1250454	T->C	T129A (ACT->GCT)	dhaK <-	dihydroxyacetone kinase subunit K
clone 2-13	16	1	1266037	A->G	E342E (GAA->GAG)	prfA ->	peptide chain release factor RF1
clone 2-13	16	1	1280290	G->A	A143T (GCC->ACC)	narG ->	nitrate reductase A subunit alpha
clone 2-13	16	1	1289229	#NAME?	intergenic (-97/-16)	ychJ <- / -> rssA	NTF2-like domain-containing protein YchJ/putative patatin-like phospholipase RssA
clone 2-13	16	1	1289758	(G)<sub>5->4</sub>	coding (514/906 nt)	rssA ->	putative patatin-like phospholipase RssA
clone 2-13	16	1	1294694	(A)<sub>6->7</sub>	pseudogene (629/897 nt)	insZ <-	putative transposase InsZ
clone 2-13	16	1	1298807	A->G	Q70Q (CAA->CAG)	ychE ->	putative inner membrane protein
clone 2-13	16	1	1306643	C->T	P294S (CCG->TCG)	oppF ->	murein tripeptide ABC transporter/oligopeptide ABC transporter ATP binding subunit OppF
clone 2-13	16	1	1314347	T->C	F110L (TTT->CTT)	ompW ->	outer membrane protein W
clone 2-13	16	1	1315944	C->T	G31D (GGT->GAT)	yciG <-	protein YciG
clone 2-13	16	1	1316692	C->T	L177L (CTG->CTA)	trpA <-	tryptophan synthase subunit alpha
clone 2-13	16	1	1318591	G->T	L400I (CTT->ATT)	trpC <-	fused indole-3-glycerol phosphate synthase/phosphoribosylanthranilate isomerase
clone 2-13	16	1	1322504	C->T	G148D (GGC->GAC)	trpE <-	anthranilate synthase subunit TrpE
clone 2-13	16	1	1322670	C->T	E93K (GAA->AAA)	trpE <-	anthranilate synthase subunit TrpE
clone 2-13	16	1	1327954	T->C	Y135C (TAT->TGT)	btuR <-	cobinamide/cobalamin adenosyltransferase
clone 2-13	16	1	1331070	T->C	V8A (GTT->GCT)	topA ->	DNA topoisomerase 1
clone 2-13	16	1	1346840	(T)<sub>8->9</sub>	coding (45/105 nt)	ymiB ->	putative protein YmiB
clone 2-13	16	1	1349529	C->T	G193G (GGG->GGA)	yciW <-	putative oxidoreductase
clone 2-13	16	1	1351676	T->C	S29G (AGC->GGC)	ycjD <-	DUF559 domain-containing protein YcjD
clone 2-13	16	1	1368585	A->G	E169E (GAA->GAG)	pspA ->	phage shock protein A
clone 2-13	16	1	1370044	(T)<sub>9->8</sub>	intergenic (+41/-172)	pspE -> / -> ycjM	thiosulfate sulfurtransferase PspE/glucosylglycerate phosphorylase
clone 2-13	16	1	1374450	T->C	S121P (TCT->CCT)	ycjP ->	putative ABC transporter membrane subunit YcjP
clone 2-13	16	1	1400642	C->T	E378K (GAA->AAA)	abgT <-	p-aminobenzoyl glutamate:H(+) symporter
clone 2-13	16	1	1408454	A->G	E135E (GAA->GAG)	zntB ->	Zn(2(+)):H(+) symporter
clone 2-13	16	1	1422385	G->T	V135F (GTT->TTT)	ydaV ->	Rac prophage; putative ATP-binding protein YdaV
clone 2-13	16	1	1428733	C->T	intergenic (-7/-63)	insH-5 <- / -> lomR	Rac prophage; IS5 transposase and trans-activator/Rac prophage; protein LomR_1
clone 2-13	16	1	1433259	G->A	A139V (GCC->GTC)	pinR <-	Rac prophage; putative site-specific recombinase
clone 2-13	16	1	1465092	A->G	intergenic (+31/+73)	paaY -> / <- ynbG	2-hydroxycyclohepta-1,4,6-triene-1-carboxyl-CoA thioesterase/uncharacterized protein YnbG
clone 2-13	16	1	1471751	T->C	pseudogene (1233/3495 nt)	ydbA ->	putative outer membrane protein, N-terminal fragment
clone 2-13	16	1	1487556	C->T	Q108* (CAG->TAG)	ydcF ->	DUF218 domain-containing protein YdcF
clone 2-13	16	1	1493791	A->G	D441G (GAT->GGT)	trg ->	methyl-accepting chemotaxis protein Trg
clone 2-13	16	1	1494538	C->T	K178K (AAG->AAA)	ydcI <-	putative DNA-binding transcriptional repressor YdcI
clone 2-13	16	1	1494883	(C)<sub>5->6</sub>	coding (189/924 nt)	ydcI <-	putative DNA-binding transcriptional repressor YdcI
clone 2-13	16	1	1497470	C->T	T205T (ACC->ACT)	opgD ->	glucan biosynthesis protein D
clone 2-13	16	1	1518774	T->C	T25A (ACG->GCG)	mnaT <-	L-amino acid N-acyltransferase
clone 2-13	16	1	1531149	(A)<sub>6->5</sub>	pseudogene (564/1054 nt)	yncI ->	putative transposase YncI
clone 2-13	16	1	1532762	T->C	V316A (GTA->GCA)	ydcC ->	H repeat-associated putative transposase YdcC
clone 2-13	16	1	1533040	A->G	intergenic (+88/-12)	ydcC -> / -> pptA	H repeat-associated putative transposase YdcC/putative 4-oxalocrotonate tautomerase (4-OT)
clone 2-13	16	1	1535433	A->G	H142H (CAT->CAC)	yddE <-	PF02567 family protein YddE
clone 2-13	16	1	1539083	#NAME?	coding (3508/3741 nt)	narZ <-	nitrate reductase Z subunit alpha
clone 2-13	16	1	1548771	&Delta;1 bp	coding (1371/3048 nt)	fdnG ->	formate dehydrogenase N subunit alpha
clone 2-13	16	1	1554490	&Delta;1 bp	coding (1180/1698 nt)	maeA <-	malate dehydrogenase, NAD-requiring
clone 2-13	16	1	1560740	A->G	Y64H (TAT->CAT)	ddpB <-	putative D,D-dipeptide ABC transporter membrane subunit DdpB
clone 2-13	16	1	1565387	&Delta;1 bp	coding (347/2400 nt)	dosP <-	oxygen-sensing c-di-GMP phosphodiesterase DosP
clone 2-13	16	1	1568079	C->T	D249N (GAT->AAT)	yddW <-	putative lipoprotein YddW
clone 2-13	16	1	1570334	T->C	L52L (TTA->TTG)	gadC <-	L-glutamate:4-aminobutyrate antiporter
clone 2-13	16	1	1576356	A->G	S422P (TCT->CCT)	yddB <-	putative TonB-dependent receptor
clone 2-13	16	1	1587555	C->T	L60L (TTG->TTA)	ydeQ <-	putative fimbrial adhesin protein YdeQ
clone 2-13	16	1	1589131	T->C	R291G (AGA->GGA)	ydeT <-	fimbrial usher domain-containing protein YdeT
clone 2-13	16	1	1611245	A->G	F204L (TTT->CTT)	dgcF <-	putative diguanylate cyclase DgcF
clone 2-13	16	1	1615343	T->C	V180V (GTT->GTC)	yneJ ->	putative LysR-type DNA-binding transcriptional regulator YneJ
clone 2-13	16	1	1615772	C->T	P4S (CCA->TCA)	yneK ->	protein YneK
clone 2-13	16	1	1617732	&Delta;1 bp	coding (705/1191 nt)	ydeA ->	L-arabinose exporter
clone 2-13	16	1	1620506	A->G	M211T (ATG->ACG)	eamA <-	cysteine/O-acetylserine exporter EamA
clone 2-13	16	1	1621670	(T)<sub>5->6</sub>	coding (339/1188 nt)	ydeE ->	dipeptide exporter
clone 2-13	16	1	1630527	A->G	Y129Y (TAT->TAC)	ydfI <-	putative oxidoreductase YdfI
clone 2-13	16	1	1630855	A->G	L20P (CTG->CCG)	ydfI <-	putative oxidoreductase YdfI
clone 2-13	16	1	1644579	T->C	intergenic (-275/+72)	ydfU <- / <- rem	Qin prophage; protein YdfU/Qin prophage; protein Rem
clone 2-13	16	1	1647290	A->G	Y12H (TAC->CAC)	ydfW <-	Qin prophage; uncharacterized protein YdfW
clone 2-13	16	1	1649713	&Delta;1 bp	coding (105/189 nt)	dicB ->	Qin prophage; cell division inhibition protein DicB
clone 2-13	16	1	1652737	A->G	H34H (CAT->CAC)	ynfP <-	protein YnfP
clone 2-13	16	1	1656101	T->C	N98N (AAT->AAC)	ynfB ->	DUF1283 domain-containing protein YnfB
clone 2-13	16	1	1657916	A->G	intergenic (+46/-153)	ynfD -> / -> ynfE	DUF1161 domain-containing protein YnfD/putative selenate reductase YnfE
clone 2-13	16	1	1661557	#NAME?	coding (1002/2424 nt)	ynfF ->	putative selenate reductase YnfF
clone 2-13	16	1	1669620	A->G	intergenic (-28/-79)	ynfL <- / -> ynfM	putative DNA-binding transcriptional regulator/putative transporter YnfM
clone 2-13	16	1	1674563	A->G	A217A (GCA->GCG)	tqsA ->	autoinducer 2 exporter
clone 2-13	16	1	1674655	C->T	P248L (CCT->CTT)	tqsA ->	autoinducer 2 exporter
clone 2-13	16	1	1689478	G->A	L301L (TTG->TTA)	manA ->	mannose-6-phosphate isomerase
clone 2-13	16	1	1703486	G->A	R275C (CGT->TGT)	ydgJ <-	putative oxidoreductase YdgJ
clone 2-13	16	1	1707545	T->C	I209I (ATT->ATC)	rsxC ->	SoxR [2Fe-2S] reducing system protein RsxC
clone 2-13	16	1	1707772	C->T	A285V (GCC->GTC)	rsxC ->	SoxR [2Fe-2S] reducing system protein RsxC
clone 2-13	16	1	1714853	T->C	F159F (TTT->TTC)	gstA ->	glutathione S-transferase GstA
clone 2-13	16	1	1722982	A->G	T288A (ACA->GCA)	ydhK ->	putative transporter YdhK
clone 2-13	16	1	1732974	T->C	S1296S (AGT->AGC)	lhr ->	putative ATP-dependent helicase Lhr
clone 2-13	16	1	1733257	G->A	G1391S (GGT->AGT)	lhr ->	putative ATP-dependent helicase Lhr
clone 2-13	16	1	1738094	(A)<sub>7->8</sub>	coding (251/1026 nt)	purR ->	DNA-binding transcriptional repressor PurR
clone 2-13	16	1	1738791	G->A	P316P (CCG->CCA)	purR ->	DNA-binding transcriptional repressor PurR
clone 2-13	16	1	1774239	A->G	I151V (ATT->GTT)	ydiB ->	shikimate dehydrogenase/quinate dehydrogenase
clone 2-13	16	1	1776739	G->A	G385S (GGT->AGT)	ydiF ->	putative acetate-CoA transferase
clone 2-13	16	1	1781746	G->A	A118T (GCC->ACC)	ydiS ->	putative oxidoreductase with FAD/NAD(P)-binding domain
clone 2-13	16	1	1798802	C->T	E47E (GAG->GAA)	pheS <-	phenylalanine--tRNA ligase subunit alpha
clone 2-13	16	1	1800033	G->A	intergenic (-34/+63)	rpmI <- / <- infC	50S ribosomal subunit protein L35/translation initiation factor IF-3
clone 2-13	16	1	1833928	T->C	Y176Y (TAT->TAC)	ydjX ->	DedA family protein YdjX
clone 2-13	16	1	1840784	T->C	*207* (TAA->TGA)	ynjF <-	putative phosphatidyl transferase, inner membrane protein
clone 2-13	16	1	1841581	T->C	L31S (TTA->TCA)	nudG ->	5-hydroxy-CTP diphosphatase
clone 2-13	16	1	1842514	G->A	M48I (ATG->ATA)	gdhA ->	glutamate dehydrogenase
clone 2-13	16	1	1844927	(A)<sub>8->9</sub>	intergenic (-56/+72)	ynjI <- / <- topB	DUF1266 domain-containing protein YnjI/DNA topoisomerase III
clone 2-13	16	1	1851167	T->C	F103S (TTC->TCC)	ansA ->	L-asparaginase 1
clone 2-13	16	1	1856973	(T)<sub>6->7</sub>	coding (797/837 nt)	ydjI <-	putative aldolase YdjI
clone 2-13	16	1	1862831	G->A	A21T (GCT->ACT)	gapA ->	glyceraldehyde-3-phosphate dehydrogenase A
clone 2-13	16	1	1863027	A->G	D86G (GAC->GGC)	gapA ->	glyceraldehyde-3-phosphate dehydrogenase A
clone 2-13	16	1	1876289	&Delta;1 bp	coding (617/1182 nt)	nimT ->	2-nitroimidazole exporter
clone 2-13	16	1	1892015	A->G	H407H (CAT->CAC)	yoaA <-	putative 5' to 3' DNA helicase implicated in DNA repair
clone 2-13	16	1	1893181	T->C	K19E (AAG->GAG)	yoaA <-	putative 5' to 3' DNA helicase implicated in DNA repair
clone 2-13	16	1	1894229	A->G	I33V (ATC->GTC)	yoaC ->	DUF1889 domain-containing protein YoaC
clone 2-13	16	1	1902393	G->A	A116T (GCA->ACA)	manX ->	mannose-specific PTS enzyme IIAB component
clone 2-13	16	1	1906289	T->C	T258A (ACG->GCG)	rlmA <-	23S rRNA m(1)G745 methyltransferase
clone 2-13	16	1	1912757	C->T	intergenic (-181/+11)	htpX <- / <- prc	zinc dependent endoprotease/tail-specific protease
clone 2-13	16	1	1915471	&Delta;1 bp	coding (64/699 nt)	proQ <-	RNA chaperone ProQ
clone 2-13	16	1	1920380	T->C	F53S (TTC->TCC)	rsmF ->	16S rRNA m(5)C1407 methyltransferase
clone 2-13	16	1	1920911	A->G	D230G (GAC->GGC)	rsmF ->	16S rRNA m(5)C1407 methyltransferase
clone 2-13	16	1	1924880	T->C	L30L (TTA->TTG)	yobA <-	CopC domain-containing protein
clone 2-13	16	1	1924991	T->C	intergenic (-22/-117)	yobA <- / -> holE	CopC domain-containing protein/DNA polymerase III subunit theta
clone 2-13	16	1	1936939	G->A	G96G (GGG->GGA)	yebK ->	DNA-binding transcriptional repressor YebK
clone 2-13	16	1	1937042	(A)<sub>8->7</sub>	coding (391/870 nt)	yebK ->	DNA-binding transcriptional repressor YebK
clone 2-13	16	1	1942469	C->T	A39T (GCT->ACT)	znuA <-	Zn(2(+)) ABC transporter periplasmic binding protein
clone 2-13	16	1	1949728	G->A	G265G (GGC->GGT)	aspS <-	aspartate--tRNA ligase
clone 2-13	16	1	1950337	T->C	E62E (GAA->GAG)	aspS <-	aspartate--tRNA ligase
clone 2-13	16	1	1956387	G->A	S207S (AGC->AGT)	torZ <-	trimethylamine N-oxide reductase 2
clone 2-13	16	1	1956553	T->C	H152R (CAT->CGT)	torZ <-	trimethylamine N-oxide reductase 2
clone 2-13	16	1	1968057	C->T	A149T (GCG->ACG)	cheB <-	protein-glutamate methylesterase/protein glutamine deamidase
clone 2-13	16	1	1985304	C->T	L275L (CTG->CTA)	araF <-	arabinose ABC transporter periplasmic binding protein
clone 2-13	16	1	1999121	A->G	D120D (GAT->GAC)	dcyD <-	D-cysteine desulfhydrase
clone 2-13	16	1	2007438	A->G	D428G (GAC->GGC)	amyA ->	alpha-amylase
clone 2-13	16	1	2010344	G->A	W175* (TGG->TAG)	yedK ->	putative SOS response-associated peptidase YedK
clone 2-13	16	1	2013366	(C)<sub>5->4</sub>	coding (138/1659 nt)	fliF ->	flagellar basal-body MS-ring and collar protein
clone 2-13	16	1	2016647	A->G	T32A (ACC->GCC)	fliI ->	flagellum-specific ATP synthase FliI
clone 2-13	16	1	2019196	G->A	V271M (GTG->ATG)	fliK ->	flagellar hook-length control protein
clone 2-13	16	1	2025443	G->A	intergenic (-130/-68)	dsrA <- / -> yedP	small regulatory RNA DsrA/putative mannosyl-3-phosphoglycerate phosphatase
clone 2-13	16	1	2035600	&Delta;1 bp	intergenic (+357/-235)	yedS -> / -> hchA	putative outer membrane protein YedS, N-terminal fragment/protein/nucleic acid deglycase 1
clone 2-13	16	1	2051217	A->G	K2094E (AAA->GAA)	yeeJ ->	inverse autotransporter adhesin
clone 2-13	16	1	2052383	&Delta;1 bp	pseudogene (946/1053 nt)	yeeL <-	putative glycosyltransferase, N-terminal fragment
clone 2-13	16	1	2055121	T->C	Y21H (TAT->CAT)	amn ->	AMP nucleosidase
clone 2-13	16	1	2056100	T->C	V347A (GTG->GCG)	amn ->	AMP nucleosidase
clone 2-13	16	1	2059047	#NAME?	coding (800/1644 nt)	yeeO <-	FMN/FAD exporter
clone 2-13	16	1	2061384	T->C	I184V (ATT->GTT)	nac <-	DNA-binding transcriptional dual regulator Nac
clone 2-13	16	1	2063707	G->A	A254V (GCT->GTT)	cobT <-	nicotinate-nucleotide--dimethylbenzimidazole phosphoribosyltransferase
clone 2-13	16	1	2073860	A->G	G774G (GGA->GGG)	flu ->	CP4-44 prophage; self recognizing antigen 43 (Ag43) autotransporter
clone 2-13	16	1	2078930	A->G	*119* (TAA->TGA)	yoeF ->	CP4-44 prophage; putative uncharacterized protein YoeF
clone 2-13	16	1	2081860	&Delta;1 bp	coding (688/1167 nt)	dacD <-	D-alanyl-D-alanine carboxypeptidase DacD
clone 2-13	16	1	2083878	G->A	A375T (GCA->ACA)	sbcB ->	exodeoxyribonuclease I
clone 2-13	16	1	2084835	A->G	S231P (TCC->CCC)	yeeE <-	inner membrane protein YeeE
clone 2-13	16	1	2106419	C->T	V270I (GTC->ATC)	wbbH <-	putative O-antigen polymerase
clone 2-13	16	1	2112347	G->A	H239Y (CAT->TAT)	rfbB <-	dTDP-glucose 4,6-dehydratase 1
clone 2-13	16	1	2114474	C->T	intergenic (-147/+28)	galF <- / <- wcaM	UTP:glucose-1-phosphate uridylyltransferase, low activity/putative colanic acid biosynthesis protein WcaM
clone 2-13	16	1	2123207	(C)<sub>5->4</sub>	coding (1314/1437 nt)	cpsB <-	mannose-1-phosphate guanylyltransferase
clone 2-13	16	1	2131092	G->T	L327I (CTA->ATA)	wcaC <-	putative colanic acid biosynthesis glycosyl transferase
clone 2-13	16	1	2135783	G->A	H106Y (CAC->TAC)	wzb <-	protein-tyrosine phosphatase
clone 2-13	16	1	2136099	G->A	intergenic (-1/+5)	wzb <- / <- wza	protein-tyrosine phosphatase/outer membrane polysaccharide export protein Wza
clone 2-13	16	1	2147463	A->G	S26S (AGT->AGC)	alkA <-	DNA-3-methyladenine glycosylase 2
clone 2-13	16	1	2158834	C->T	S150L (TCG->TTG)	mdtC ->	multidrug efflux pump RND permease subunit MdtC
clone 2-13	16	1	2167343	&Delta;1 bp	coding (178/219 nt)	ogrK <-	prophage P2 late control protein OgrK
clone 2-13	16	1	2171926	T->C	L316L (TTA->TTG)	gatD <-	galactitol-1-phosphate 5-dehydrogenase
clone 2-13	16	1	2183532	A->G	V40V (GTT->GTC)	yegX <-	putative hydrolase
clone 2-13	16	1	2189692	G->A	H407Y (CAT->TAT)	yehB <-	putative fimbrial usher protein YehB
clone 2-13	16	1	2195515	G->A	D406N (GAC->AAC)	metG ->	methionine--tRNA ligase
clone 2-13	16	1	2201042	A->T	D255V (GAT->GTT)	yehI ->	DUF4132 domain-containing protein YehI
clone 2-13	16	1	2210411	A->G	S438G (AGC->GGC)	yehQ ->	SWIM zinc finger domains-containing protein YehQ
clone 2-13	16	1	2217340	T->C	N23S (AAT->AGT)	yehX <-	glycine betaine ABC transporter ATP binding subunit YehX
clone 2-13	16	1	2217477	C->T	V361I (GTA->ATA)	yehY <-	glycine betaine ABC transporter membrane subunit YehY
clone 2-13	16	1	2217661	A->G	R299R (CGT->CGC)	yehY <-	glycine betaine ABC transporter membrane subunit YehY
clone 2-13	16	1	2227340	(C)<sub>6->5</sub>	pseudogene (1419/1436 nt)	mdtQ <-	putative multidrug resistance outer membrane protein MdtQ
clone 2-13	16	1	2235648	G->A	A128A (GCG->GCA)	preA ->	NAD-dependent dihydropyrimidine dehydrogenase subunit PreA
clone 2-13	16	1	2269531	A->G	S226S (TCA->TCG)	lpxT ->	Kdo2-lipid A phosphotransferase
clone 2-13	16	1	2272901	A->G	M180V (ATG->GTG)	yejA ->	putative oligopeptide ABC transporter periplasmic binding protein
clone 2-13	16	1	2275565	T->C	I98T (ATT->ACT)	yejE ->	putative oligopeptide ABC transporter membrane subunit YejE
clone 2-13	16	1	2278440	(T)<sub>5->4</sub>	intergenic (-203/+130)	yejG <- / <- bcr	protein YejG/multidrug efflux pump Bcr
clone 2-13	16	1	2281485	(C)<sub>5->3</sub>	coding (854-855/1761 nt)	radD ->	putative DNA repair helicase RadD
clone 2-13	16	1	2290400	A->G	intergenic (-220/-100)	yejO <- / -> narP	adhesin-like autotransporter YejO/DNA-binding transcriptional dual regulator NarP
clone 2-13	16	1	2291552	T->C	R287G (AGA->GGA)	ccmH <-	holocytochrome c synthetase - thiol:disulfide oxidoreductase CcmH
clone 2-13	16	1	2295532	(A)<sub>6->7</sub>	coding (55/210 nt)	ccmD <-	heme trafficking system membrane protein CcmD
clone 2-13	16	1	2296031	(G)<sub>5->4</sub>	coding (290/738 nt)	ccmC <-	heme trafficking system membrane protein CcmC
clone 2-13	16	1	2299041	G->A	L180F (CTT->TTT)	napH <-	ferredoxin-type protein NapH
clone 2-13	16	1	2305612	A->T	D381E (GAT->GAA)	mqo <-	malate:quinone oxidoreductase
clone 2-13	16	1	2315082	T->C	L532S (TTA->TCA)	rcsD ->	RcsD phosphotransferase
clone 2-13	16	1	2323396	&Delta;1 bp	intergenic (+145/-51)	atoC -> / -> atoD	DNA-binding transcriptional activator/ornithine decarboxylase inhibitor AtoC/acetyl-CoA:acetoacetyl-CoA transferase subunit alpha
clone 2-13	16	1	2327859	T->C	R95R (AGA->AGG)	yfaP <-	DUF2135 domain-containing protein YfaP
clone 2-13	16	1	2327884	A->G	V87A (GTC->GCC)	yfaP <-	DUF2135 domain-containing protein YfaP
clone 2-13	16	1	2333701	C->T	pseudogene (702/4605 nt)	yfaS <-	putative macroglobulin family protein, N-terminal fragment
clone 2-13	16	1	2350633	(T)<sub>6->5</sub>	coding (379/1077 nt)	glpQ <-	glycerophosphoryl diester phosphodiesterase
clone 2-13	16	1	2354457	G->A	E65K (GAA->AAA)	glpB ->	anaerobic glycerol-3-phosphate dehydrogenase subunit B
clone 2-13	16	1	2356592	G->A	E358K (GAA->AAA)	glpC ->	anaerobic glycerol-3-phosphate dehydrogenase subunit C
clone 2-13	16	1	2366456	(T)<sub>6->5</sub>	coding (547/1158 nt)	arnB ->	UDP-4-amino-4-deoxy-L-arabinose aminotransferase
clone 2-13	16	1	2370139	G->A	G41D (GGC->GAC)	arnD ->	putative 4-deoxy-4-formamido-L-arabinose-phosphoundecaprenol deformylase ArnD
clone 2-13	16	1	2374622	C->T	A128T (GCC->ACC)	menE <-	o-succinylbenzoate--CoA ligase
clone 2-13	16	1	2378710	T->C	S184G (AGC->GGC)	menD <-	2-succinyl-5-enolpyruvyl-6-hydroxy-3- cyclohexene-1-carboxylate synthase
clone 2-13	16	1	2381759	C->T	A51V (GCC->GTC)	rbn ->	ribonuclease BN
clone 2-13	16	1	2383446	(A)<sub>8->7</sub>	coding (734/1212 nt)	elaD ->	protease ElaD
clone 2-13	16	1	2393415	C->T	L544L (CTG->CTA)	nuoL <-	NADH:quinone oxidoreductase subunit L
clone 2-13	16	1	2393988	A->G	I353I (ATT->ATC)	nuoL <-	NADH:quinone oxidoreductase subunit L
clone 2-13	16	1	2404172	A->G	F148L (TTC->CTC)	nuoB <-	NADH:quinone oxidoreductase subunit B
clone 2-13	16	1	2412838	(G)<sub>5->4</sub>	coding (295/456 nt)	yfbV <-	UPF0208 membrane protein YfbV
clone 2-13	16	1	2416246	G->A	M500I (ATG->ATA)	pta ->	phosphate acetyltransferase
clone 2-13	16	1	2418733	T->C	A148A (GCA->GCG)	yfcD <-	putative Nudix hydrolase
clone 2-13	16	1	2421767	G->A	L20L (TTG->TTA)	yfcH ->	putative NAD-dependent epimerase YfcH
clone 2-13	16	1	2425539	&Delta;1 bp	coding (378/687 nt)	hisQ <-	lysine/arginine/ornithine ABC transporter/histidine ABC transporter, membrane subunit HisQ
clone 2-13	16	1	2430203	C->T	P12P (CCG->CCA)	purF <-	amidophosphoribosyltransferase
clone 2-13	16	1	2430859	A->G	intergenic (-96/+163)	cvpA <- / <- dedD	colicin V production protein/cell division protein DedD
clone 2-13	16	1	2432131	T->C	E271G (GAA->GGA)	folC <-	bifunctional folylpolyglutamate synthetase/dihydrofolate synthetase
clone 2-13	16	1	2436187	C->T	V155I (GTT->ATT)	usg <-	putative semialdehyde dehydrogenase Usg
clone 2-13	16	1	2436600	C->T	G17D (GGC->GAC)	usg <-	putative semialdehyde dehydrogenase Usg
clone 2-13	16	1	2438226	(A)<sub>6->7</sub>	coding (277/996 nt)	flk ->	putative flagella assembly protein
clone 2-13	16	1	2455757	(A)<sub>7->8</sub>	intergenic (-111/+570)	yfcV <- / <- sixA	putative fimbrial protein YfcV/phosphohistidine phosphatase
clone 2-13	16	1	2460290	T->C	E60E (GAA->GAG)	fadI <-	3-ketoacyl-CoA thiolase FadI
clone 2-13	16	1	2463088	T->C	V26A (GTT->GCT)	yfdF ->	protein YfdF
clone 2-13	16	1	2463755	T->C	T248T (ACT->ACC)	yfdF ->	protein YfdF
clone 2-13	16	1	2464158	T->C	intergenic (+88/+94)	yfdF -> / <- mlaA	protein YfdF/intermembrane phospholipid transport system - outer membrane lipoprotein MlaA
clone 2-13	16	1	2466971	G->A	E143K (GAA->AAA)	intS ->	CPS-53 (KpLE1) prophage; prophage CPS-53 integrase
clone 2-13	16	1	2473166	A->G	R27R (CGT->CGC)	yfdO <-	CPS-53 (KpLE1) prophage; putative defective phage replication protein O
clone 2-13	16	1	2475346	T->C	I121I (ATT->ATC)	yfdR ->	CPS-53 (KpLE1) prophage; 5'-deoxynucleotidase
clone 2-13	16	1	2486122	T->C	D583D (GAT->GAC)	evgS ->	sensory histidine kinase EvgS
clone 2-13	16	1	2486197	T->C	Y608Y (TAT->TAC)	evgS ->	sensory histidine kinase EvgS
clone 2-13	16	1	2494930	(C)<sub>5->6</sub>	coding (233/276 nt)	ypdI ->	colanic acid synthesis putative lipoprotein YpdI
clone 2-13	16	1	2496424	C->T	G260G (GGC->GGT)	lpxP ->	palmitoleoyl acyltransferase
clone 2-13	16	1	2496673	T->C	intergenic (+108/-248)	lpxP -> / -> ypdK	palmitoleoyl acyltransferase/putative membrane protein YpdK
clone 2-13	16	1	2505088	C->T	V154I (GTT->ATT)	ypdE <-	broad-specificity exoaminopeptidase
clone 2-13	16	1	2509228	T->C	I67V (ATT->GTT)	glk <-	glucokinase
clone 2-13	16	1	2510438	T->C	I270T (ATT->ACT)	yfeO ->	putative transport protein YfeO
clone 2-13	16	1	2511269	G->A	G90D (GGC->GAC)	ypeC ->	DUF2502 domain-containing protein YpeC
clone 2-13	16	1	2511463	T->C	intergenic (+136/+5)	ypeC -> / <- mntH	DUF2502 domain-containing protein YpeC/Mn(2(+))/Fe(2(+)): H(+) symporter MntH
clone 2-13	16	1	2518004	A->G	intergenic (-172/+37)	pdeA <- / <- alaX	putative c-di-GMP phosphodiesterase PdeA/tRNA-Ala
clone 2-13	16	1	2521786	G->A	P231L (CCG->CTG)	xapR <-	DNA-binding transcriptional activator XapR
clone 2-13	16	1	2528223	C->T	A652T (GCG->ACG)	ligA <-	DNA ligase
clone 2-13	16	1	2530462	T->C	M258V (ATG->GTG)	zipA <-	cell division protein ZipA
clone 2-13	16	1	2539436	C->T	V50I (GTC->ATC)	cysM <-	cysteine synthase B
clone 2-13	16	1	2566256	&Delta;1 bp	coding (629/1404 nt)	eutA <-	reactivating factor for ethanolamine ammonia-lyase EutBC
clone 2-13	16	1	2582098	A->G	V227A (GTC->GCC)	ypfG <-	DUF1176 domain-containing protein YpfG
clone 2-13	16	1	2610405	G->A	C81Y (TGT->TAT)	hyfH ->	hydrogenase 4 component H
clone 2-13	16	1	2614818	G->A	intergenic (+36/+2)	focB -> / <- yfgO	putative formate transporter/putative transporter YfgO
clone 2-13	16	1	2617057	G->A	A322T (GCC->ACC)	bepA ->	beta-barrel assembly-enhancing protease
clone 2-13	16	1	2624084	T->C	Y347Y (TAT->TAC)	ppk ->	polyphosphate kinase
clone 2-13	16	1	2632703	T->C	K456K (AAA->AAG)	guaB <-	inosine 5'-monophosphate dehydrogenase
clone 2-13	16	1	2635365	G->A	Q378Q (CAG->CAA)	xseA ->	exodeoxyribonuclease VII subunit XseA
clone 2-13	16	1	2640018	C->T	E186E (GAG->GAA)	hisS <-	histidine--tRNA ligase
clone 2-13	16	1	2640842	G->A	T321T (ACC->ACT)	ispG <-	(E)-4-hydroxy-3-methylbut-2-enyl-diphosphate synthase (flavodoxin)
clone 2-13	16	1	2643639	T->C	V215V (GTA->GTG)	rlmN <-	23S rRNA m(2)A2503 methyltransferase/tRNA m(2)A37 methyltransferase
clone 2-13	16	1	2652855	(G)<sub>6->7</sub>	coding (362/846 nt)	sseA ->	3-mercaptopyruvate sulfurtransferase
clone 2-13	16	1	2659460	T->C	Y3C (TAC->TGC)	hscB <-	co-chaperone for [Fe-S] cluster biosynthesis
clone 2-13	16	1	2664168	G->A	V243I (GTT->ATT)	suhB ->	inositol-phosphate phosphatase
clone 2-13	16	1	2670099	C->T	S356S (AGC->AGT)	hcaE ->	putative 3-phenylpropionate/cinnamate dioxygenase subunit alpha
clone 2-13	16	1	2682302	G->A	G148G (GGC->GGT)	yphG <-	DUF5107 domain-containing protein YphG
clone 2-13	16	1	2685692	T->C	intergenic (-185/-143)	glyA <- / -> hmp	serine hydroxymethyltransferase/nitric oxide dioxygenase
clone 2-13	16	1	2697442	T->C	D139G (GAT->GGT)	tadA <-	tRNA adenosine(34) deaminase
clone 2-13	16	1	2705445	A->G	R560R (CGT->CGC)	lepA <-	elongation factor 4
clone 2-13	16	1	2708567	G->A	A63V (GCA->GTA)	rseB <-	anti-sigma factor stabilizing protein RseB
clone 2-13	16	1	2714618	T->C	S235G (AGC->GGC)	yfiE <-	putative LysR-type DNA-binding transcriptional regulator YfiE
clone 2-13	16	1	2716684	(A)<sub>6->7</sub>	intergenic (-235/-70)	grcA <- / -> ung	stress-induced alternate pyruvate formate-lyase subunit/uracil-DNA glycosylase
clone 2-13	16	1	2722110	T->C	L720L (TTG->CTG)	patZ ->	peptidyl-lysine acetyltransferase
clone 2-13	16	1	2732874	C->T	D434N (GAT->AAT)	clpB <-	ClpB chaperone
clone 2-13	16	1	2750915	T->C	W29R (TGG->CGG)	nadK ->	NAD kinase
clone 2-13	16	1	2752992	G->A	D400N (GAC->AAC)	recN ->	DNA repair protein RecN
clone 2-13	16	1	2754784	(A)<sub>8->9</sub>	intergenic (-20/-112)	ratA <- / -> smpB	ribosome association toxin RatA/SsrA-binding protein
clone 2-13	16	1	2756039	C->T	intergenic (+84/-120)	ssrA -> / -> intA	tmRNA/CP4-57 prophage; integrase
clone 2-13	16	1	2766755	A->G	T280A (ACT->GCT)	rnlA ->	CP4-57 prophage; RNase LS, toxin of the RnlAB toxin-antitoxin system
clone 2-13	16	1	2772501	G->A	pseudogene (682/1016 nt)	yfjV <-	CP4-57 prophage; putative arsenite transporter, N-terminal fragment
clone 2-13	16	1	2798143	G->A	P118L (CCA->CTA)	stpA <-	DNA-binding transcriptional repressor StpA with RNA chaperone activity
clone 2-13	16	1	2811060	(A)<sub>5->6</sub>	coding (291/531 nt)	mprA ->	DNA-binding transcriptional repressor MprA
clone 2-13	16	1	2812526	G->A	S367N (AGC->AAC)	emrA ->	multidrug efflux pump membrane fusion protein EmrA
clone 2-13	16	1	2818104	C->T	noncoding (32/77 nt)	argZ <-	tRNA-Arg
clone 2-13	16	1	2819844	C->A	G723V (GGC->GTC)	alaS <-	alanine--tRNA ligase/DNA-binding transcriptional repressor
clone 2-13	16	1	2820985	C->T	G343S (GGC->AGC)	alaS <-	alanine--tRNA ligase/DNA-binding transcriptional repressor
clone 2-13	16	1	2823867	T->C	Q160Q (CAA->CAG)	pncC <-	NMN aminohydrolase
clone 2-13	16	1	2827024	A->G	P211P (CCA->CCG)	srlE ->	sorbitol-specific PTS enzyme IIBC1 component
clone 2-13	16	1	2833826	C->T	P451S (CCG->TCG)	norV ->	anaerobic nitric oxide reductase flavorubredoxin
clone 2-13	16	1	2848611	T->C	I211V (ATT->GTT)	hycC <-	formate hydrogenlyase subunit HycC
clone 2-13	16	1	2857991	C->A	T300K (ACG->AAG)	mutS ->	DNA mismatch repair protein MutS
clone 2-13	16	1	2862980	G->A	A216T (GCC->ACC)	ygbK ->	putative 3-oxo-tetronate kinase YgbK
clone 2-13	16	1	2866904	G->A	N216N (AAC->AAT)	rpoS <-	RNA polymerase, sigma S (sigma 38) factor
clone 2-13	16	1	2883255	(T)<sub>5->6</sub>	coding (884/1509 nt)	casA <-	type I-E CRISPR system Cascade subunit CasA
clone 2-13	16	1	2886103	C->T	A373T (GCT->ACT)	cas3 <-	CRISPR-associated endonuclease/helicase Cas3
clone 2-13	16	1	2891981	&Delta;1 bp	intergenic (-83/-233)	cysJ <- / -> queD	sulfite reductase, flavoprotein subunit/6-carboxy-5,6,7,8-tetrahydropterin synthase
clone 2-13	16	1	2902008	T->C	M38T (ATG->ACG)	ygcE ->	putative sugar kinase YgcE
clone 2-13	16	1	2905452	T->C	intergenic (-34/-105)	queE <- / -> yqcG	putative 7-carboxy-7-deazaguanine synthase QueE/cell envelope stress response protein YqcG
clone 2-13	16	1	2905516	(A)<sub>5->4</sub>	intergenic (-98/-41)	queE <- / -> yqcG	putative 7-carboxy-7-deazaguanine synthase QueE/cell envelope stress response protein YqcG
clone 2-13	16	1	2910713	T->C	intergenic (-28/+43)	mazG <- / <- mazF	nucleoside triphosphate pyrophosphohydrolase/endoribonuclease toxin MazF
clone 2-13	16	1	2912387	G->A	S422L (TCA->TTA)	relA <-	GDP/GTP pyrophosphokinase
clone 2-13	16	1	2919673	&Delta;1 bp	coding (1074/1341 nt)	gudX <-	glucarate dehydratase-related protein
clone 2-13	16	1	2928467	(A)<sub>5->6</sub>	coding (239/1290 nt)	sdaC ->	serine:H(+) symporter SdaC
clone 2-13	16	1	2928726	T->C	S166S (AGT->AGC)	sdaC ->	serine:H(+) symporter SdaC
clone 2-13	16	1	2934059	IS5 (-) +4 bp	intergenic (-371/-173)	fucA <- / -> fucP	L-fuculose-phosphate aldolase/L-fucose:H(+) symporter
clone 2-13	16	1	2941490	C->T	A48T (GCG->ACG)	ygdD <-	conserved inner membrane protein YgdD
clone 2-13	16	1	2944947	T->C	L136L (TTA->CTA)	csdE ->	sulfur acceptor protein CsdE
clone 2-13	16	1	2946705	(C)<sub>5->4</sub>	coding (474/1098 nt)	mltA <-	membrane-bound lytic murein transglycosylase A
clone 2-13	16	1	2953242	A->G	M921T (ATG->ACG)	recB <-	exodeoxyribonuclease V subunit RecB
clone 2-13	16	1	2954064	C->A	G647V (GGT->GTT)	recB <-	exodeoxyribonuclease V subunit RecB
clone 2-13	16	1	2965360	A->G	A226A (GCT->GCC)	lgt <-	phosphatidylglycerol--prolipoprotein diacylglyceryl transferase
clone 2-13	16	1	2965669	G->T	S123S (TCC->TCA)	lgt <-	phosphatidylglycerol--prolipoprotein diacylglyceryl transferase
clone 2-13	16	1	2967795	&Delta;1 bp	coding (640/2247 nt)	ptsP <-	phosphoenolpyruvate-protein phosphotransferase PtsP
clone 2-13	16	1	2970735	G->A	E106K (GAA->AAA)	ygdQ ->	UPF0053 inner membrane protein YgdQ
clone 2-13	16	1	2983772	A->G	I118T (ATT->ACT)	kduI <-	5-dehydro-4-deoxy-D-glucuronate isomerase
clone 2-13	16	1	2992259	A->T	I56F (ATC->TTC)	ygeH ->	putative transcriptional regulator YgeH
clone 2-13	16	1	2996455	C->T	A275T (GCG->ACG)	insD-4 <-	IS2 insertion element protein InsB
clone 2-13	16	1	3016459	G->A	A134T (GCG->ACG)	ygfK ->	putative oxidoreductase, Fe-S subunit
clone 2-13	16	1	3017954	(A)<sub>6->5</sub>	coding (1895/3099 nt)	ygfK ->	putative oxidoreductase, Fe-S subunit
clone 2-13	16	1	3018199	C->T	L714L (CTA->TTA)	ygfK ->	putative oxidoreductase, Fe-S subunit
clone 2-13	16	1	3019197	C->T	H13Y (CAC->TAC)	ssnA ->	putative aminohydrolase
clone 2-13	16	1	3021442	T->C	F43L (TTT->CTT)	xdhD ->	fused putative xanthine/hypoxanthine oxidase: molybdopterin-binding subunit and Fe-S binding subunit
clone 2-13	16	1	3021753	A->G	E146E (GAA->GAG)	xdhD ->	fused putative xanthine/hypoxanthine oxidase: molybdopterin-binding subunit and Fe-S binding subunit
clone 2-13	16	1	3022539	T->C	V408V (GTT->GTC)	xdhD ->	fused putative xanthine/hypoxanthine oxidase: molybdopterin-binding subunit and Fe-S binding subunit
clone 2-13	16	1	3029042	C->T	M630I (ATG->ATA)	ygfT <-	fused putative oxidoreductase, Fe-S subunit and nucleotide-binding subunit
clone 2-13	16	1	3040459	&Delta;1 bp	coding (365/408 nt)	ygfX <-	protein YgfX
clone 2-13	16	1	3042214	A->G	E301G (GAA->GGA)	ygfZ ->	folate-binding protein
clone 2-13	16	1	3044658	T->C	S333P (TCT->CCT)	bglA ->	6-phospho-beta-glucosidase A
clone 2-13	16	1	3066052	C->T	S417S (AGC->AGT)	scpC ->	propionyl-CoA:succinate CoA transferase
clone 2-13	16	1	3068764	C->T	M15I (ATG->ATA)	argO <-	L-arginine exporter
clone 2-13	16	1	3075025	T->C	L57L (TTA->TTG)	fumE <-	fumarase E
clone 2-13	16	1	3096216	C->T	L133L (CTG->TTG)	yggT ->	uncharacterized protein YggT
clone 2-13	16	1	3101296	T->C	M110V (ATG->GTG)	yggN <-	putative EcfF
clone 2-13	16	1	3107121	C->T	G679R (GGG->AGG)	speC <-	ornithine decarboxylase, biosynthetic
clone 2-13	16	1	3110140	A->G	L196L (TTA->TTG)	yqgA ->	DUF554 domain-containing protein YqgA
clone 2-13	16	1	3117432	G->A	L561L (CTG->TTG)	yghJ <-	putative lipoprotein YghJ
clone 2-13	16	1	3126828	G->A	F398F (TTC->TTT)	glcD <-	glycolate dehydrogenase, putative FAD-linked subunit
clone 2-13	16	1	3129951	T->C	I89V (ATA->GTA)	yghO <-	putative DNA-binding transcriptional regulator YghO
clone 2-13	16	1	3147613	C->A	pseudogene (79/836 nt)<br>G43V (GGC->GTC)	yghX <-<br>yqhI <-	putative hydrolase fragment<br>protein YqhI
clone 2-13	16	1	3147761	G->A	intergenic (-21/-136)	yqhI <- / -> gpr	protein YqhI/L-glyceraldehyde 3-phosphate reductase
clone 2-13	16	1	3152854	G->A	A207T (GCC->ACC)	metC ->	cystathionine beta-lyase/L-cysteine desulfhydrase
clone 2-13	16	1	3156162	G->A	G270S (GGC->AGC)	yqhD ->	NADPH-dependent aldehyde reductase YqhD
clone 2-13	16	1	3157681	T->G	L11R (CTG->CGG)	yqhG ->	DUF3828 domain-containing protein YqhG
clone 2-13	16	1	3160514	G->A	G211G (GGC->GGT)	ygiQ <-	radical SAM superfamily protein YgiQ
clone 2-13	16	1	3172013	G->A	P67S (CCA->TCA)	ygiZ <-	conserved inner membrane protein YgiZ
clone 2-13	16	1	3173474	G->A	intergenic (+18/+30)	ygiN -> / <- parE	putative quinol monooxygenase YgiN/DNA topoisomerase IV subunit B
clone 2-13	16	1	3176344	G->A	H164Y (CAT->TAT)	cpdA <-	cAMP phosphodiesterase
clone 2-13	16	1	3191162	(A)<sub>6->7</sub>	coding (531/1065 nt)	yqiI ->	putative fimbrial protein YqiI
clone 2-13	16	1	3192444	(T)<sub>7->8</sub>	coding (237/630 nt)	yqiJ ->	putative inner membrane protein
clone 2-13	16	1	3200048	C->T	T306T (ACG->ACA)	ygiF <-	inorganic triphosphatase
clone 2-13	16	1	3204270	T->C	N107S (AAT->AGT)	folB <-	dihydroneopterin aldolase
clone 2-13	16	1	3204299	G->A	S97S (AGC->AGT)	folB <-	dihydroneopterin aldolase
clone 2-13	16	1	3205842	C->T	V139M (GTG->ATG)	ttdR <-	DNA-binding transcriptional activator Dan
clone 2-13	16	1	3212761	A->G	E552G (GAA->GGA)	dnaG ->	DNA primase
clone 2-13	16	1	3225133	T->C	V834A (GTT->GCT)	ebgA ->	evolved beta-D-galactosidase subunit alpha
clone 2-13	16	1	3225763	C->T	Y14Y (TAC->TAT)	ebgC ->	DUF386 domain-containing evolved beta-D-galactosidase subunit beta
clone 2-13	16	1	3230620	G->A	S578N (AGC->AAC)	ygjK ->	glycoside hydrolase
clone 2-13	16	1	3231743	C->T	H27Y (CAC->TAC)	fadH ->	2,4-dienoyl-CoA reductase
clone 2-13	16	1	3235245	T->C	T211A (ACC->GCC)	rlmG <-	23S rRNA m(2)G1835 methyltransferase
clone 2-13	16	1	3237433	C->T	H41H (CAC->CAT)	ygjR ->	putative oxidoreductase YgjR
clone 2-13	16	1	3239798	G->A	intergenic (+253/-146)	alx -> / -> sstT	putative membrane-bound redox modulator Alx/serine/threonine:Na(+) symporter
clone 2-13	16	1	3254935	A->G	D206G (GAT->GGT)	yhaK ->	bicupin-related protein
clone 2-13	16	1	3260131	G->A	A763V (GCG->GTG)	tdcE <-	2-ketobutyrate formate-lyase/pyruvate formate-lyase 4
clone 2-13	16	1	3264488	A->G	L177P (CTG->CCG)	tdcC <-	threonine/serine:H(+) symporter
clone 2-13	16	1	3269235	C->T	T274I (ACA->ATA)	yhaC ->	uncharacterized protein YhaC
clone 2-13	16	1	3270217	G->A	noncoding (376/377 nt)	rnpB <-	RNase P catalytic RNA component
clone 2-13	16	1	3280783	A->G	pseudogene (83/402 nt)	agaW ->	N-acetyl-D-galactosamine specific PTS truncated enzyme IIC component
clone 2-13	16	1	3297224	G->A	L305L (CTC->CTT)	yraQ <-	permease family protein YraQ
clone 2-13	16	1	3298623	C->T	R75Q (CGA->CAA)	yraR <-	putative nucleoside-diphosphate-sugar epimerase
clone 2-13	16	1	3310244	C->T	V309I (GTA->ATA)	pnp <-	polynucleotide phosphorylase
clone 2-13	16	1	3332578	A->G	I53T (ATT->ACT)	yhbE <-	inner membrane protein YhbE
clone 2-13	16	1	3375485	T->C	I206T (ATC->ACC)	dcuD ->	putative transporter DcuD
clone 2-13	16	1	3379913	C->T	V29I (GTC->ATC)	zapE <-	cell division factor ZapE with ATPase activity
clone 2-13	16	1	3380780	T->C	L13S (TTA->TCA)	degQ ->	periplasmic serine endoprotease
clone 2-13	16	1	3382434	C->T	L79L (CTG->TTG)	degS ->	serine endoprotease
clone 2-13	16	1	3393335	G->A	S975L (TCA->TTA)	yhdP <-	AsmA2 domain-containing protein
clone 2-13	16	1	3409731	A->G	E221G (GAA->GGA)	prmA ->	methyltransferase for 50S ribosomal subunit protein L11
clone 2-13	16	1	3413966	G->A	G35S (GGT->AGT)	acrE ->	multidrug efflux pump membrane fusion lipoprotein AcrE
clone 2-13	16	1	3414280	G->A	Q139Q (CAG->CAA)	acrE ->	multidrug efflux pump membrane fusion lipoprotein AcrE
clone 2-13	16	1	3430557	T->C	G94G (GGA->GGG)	aroE <-	shikimate dehydrogenase
clone 2-13	16	1	3442151	A->G	R107R (CGT->CGC)	rpsM <-	30S ribosomal subunit protein S13
clone 2-13	16	1	3442517	+C	intergenic (-46/+101)	rpsM <- / <- rpmJ	30S ribosomal subunit protein S13/50S ribosomal subunit protein L36
clone 2-13	16	1	3465232	(A)<sub>6->7</sub>	coding (151/462 nt)	gspM ->	Type II secretion system protein GspM
clone 2-13	16	1	3472261	G->A	I418I (ATC->ATT)	fusA <-	elongation factor G
clone 2-13	16	1	3476615	(T)<sub>6->5</sub>	coding (805/813 nt)	fkpA <-	peptidyl-prolyl cis-trans isomerase FkpA
clone 2-13	16	1	3486175	G->A	C19Y (TGC->TAC)	crp ->	DNA-binding transcriptional dual regulator CRP
clone 2-13	16	1	3491387	A->G	I26T (ATC->ACC)	fic <-	putative adenosine monophosphate--protein transferase Fic
clone 2-13	16	1	3494650	G->A	V214M (GTG->ATG)	nirB ->	nitrite reductase catalytic subunit NirB
clone 2-13	16	1	3511897	G->A	L150F (CTC->TTC)	yhfZ <-	putative DNA-binding transcriptional regulator YhfZ
clone 2-13	16	1	3517913	G->A	L192F (CTT->TTT)	aroB <-	3-dehydroquinate synthase
clone 2-13	16	1	3518263	T->C	Y75C (TAT->TGT)	aroB <-	3-dehydroquinate synthase
clone 2-13	16	1	3520603	G->A	A34V (GCT->GTT)	hofQ <-	DNA utilization protein HofQ
clone 2-13	16	1	3528350	G->A	V628I (GTC->ATC)	igaA ->	inner membrane protein - inhibits the Rcs signaling pathway
clone 2-13	16	1	3531124	T->C	E439G (GAG->GGG)	yhgE <-	putative transport protein YhgE
clone 2-13	16	1	3541685	G->A	A427T (GCA->ACA)	feoB ->	Fe(2(+)) transporter FeoB
clone 2-13	16	1	3550701	T->C	K591K (AAA->AAG)	malP <-	maltodextrin phosphorylase
clone 2-13	16	1	3557443	T->C	T213A (ACG->GCG)	rtcB <-	RNA-splicing ligase
clone 2-13	16	1	3563208	C->T	A399V (GCC->GTC)	glpD ->	aerobic glycerol 3-phosphate dehydrogenase
clone 2-13	16	1	3565215	A->G	I456T (ATC->ACC)	glgP <-	glycogen phosphorylase
clone 2-13	16	1	3566663	T->C	A457A (GCA->GCG)	glgA <-	glycogen synthase
clone 2-13	16	1	3569061	A->G	F90L (TTC->CTC)	glgC <-	glucose-1-phosphate adenylyltransferase
clone 2-13	16	1	3570439	C->A	G294V (GGC->GTC)	glgX <-	limit dextrin alpha-1,6-glucohydrolase
clone 2-13	16	1	3570671	T->C	N217D (AAC->GAC)	glgX <-	limit dextrin alpha-1,6-glucohydrolase
clone 2-13	16	1	3573112	T->C	T131A (ACT->GCT)	glgB <-	1,4-alpha-glucan branching enzyme
clone 2-13	16	1	3591304	T->C	H341R (CAT->CGT)	ugpB <-	sn-glycerol 3-phosphate ABC transporter periplasmic binding protein
clone 2-13	16	1	3598363	G->A	C127Y (TGT->TAT)	panZ ->	PanD maturation factor
clone 2-13	16	1	3599023	C->T	L212L (CTG->CTA)	livJ <-	branched chain amino acid/phenylalanine ABC transporter periplasmic binding protein
clone 2-13	16	1	3599972	T->C	E271G (GAA->GGA)	rpoH <-	RNA polymerase, sigma 32 (sigma H) factor
clone 2-13	16	1	3610564	(T)<sub>7->8</sub>	coding (1170/1218 nt)	yhhS <-	putative transporter YhhS
clone 2-13	16	1	3611429	G->A	T102M (ACG->ATG)	yhhS <-	putative transporter YhhS
clone 2-13	16	1	3616542	A->G	I121V (ATT->GTT)	nikC ->	Ni(2(+)) ABC transporter membrane subunit NikC
clone 2-13	16	1	3629690	G->A	L305L (CTG->TTG)	yhiI <-	putative membrane fusion protein YhiI
clone 2-13	16	1	3645719	A->G	D112G (GAC->GGC)	rlmJ ->	23S rRNA m(6)A2030 methyltransferase
clone 2-13	16	1	3649930	T->C	S332S (TCT->TCC)	arsB ->	arsenite/antimonite:H(+) antiporter
clone 2-13	16	1	3650761	T->C	intergenic (+99/-530)	arsC -> / -> yhiS	arsenate reductase/putative uncharacterized protein YhiS
clone 2-13	16	1	3651721	T->C	pseudogene (431/746 nt)	yhiS ->	putative uncharacterized protein YhiS
clone 2-13	16	1	3653526	C->T	pseudogene (291/478 nt)	yhiS ->	putative uncharacterized protein YhiS
clone 2-13	16	1	3653585	(A)<sub>8->7</sub>	pseudogene (350/478 nt)	yhiS ->	putative uncharacterized protein YhiS
clone 2-13	16	1	3656809	G->T	intergenic (-69/-186)	hdeA <- / -> hdeD	HdeA monomer, chaperone active form/acid-resistance membrane protein
clone 2-13	16	1	3658470	(A)<sub>6->7</sub>	coding (105/528 nt)	gadE ->	DNA-binding transcriptional activator GadE
clone 2-13	16	1	3658962	(C)<sub>5->4</sub>	intergenic (+69/-30)	gadE -> / -> gadF	DNA-binding transcriptional activator GadE/small regulatory RNA GadF
clone 2-13	16	1	3664825	(A)<sub>7->6</sub>	intergenic (-207/-39)	gadW <- / -> gadY	DNA-binding transcriptional dual regulator GadW/small regulatory RNA GadY
clone 2-13	16	1	3687859	C->A	A439S (GCG->TCG)	bcsC <-	cellulose biosynthesis protein BcsC
clone 2-13	16	1	3688459	(T)<sub>6->7</sub>	coding (715/3474 nt)	bcsC <-	cellulose biosynthesis protein BcsC
clone 2-13	16	1	3703745	A->G	V35A (GTG->GCG)	dppD <-	dipeptide ABC transporter ATP binding subunit DppD
clone 2-13	16	1	3717057	T->C	S171P (TCC->CCC)	yiaD ->	PF13488 family lipoprotein YiaD
clone 2-13	16	1	3729849	&Delta;1 bp	coding (917/1323 nt)	xylA <-	xylose isomerase
clone 2-13	16	1	3732915	G->A	V239I (GTC->ATC)	xylG ->	xylose ABC transporter ATP binding subunit
clone 2-13	16	1	3735320	A->G	L114L (TTA->TTG)	xylR ->	DNA-binding transcriptional dual regulator XylR
clone 2-13	16	1	3748070	C->T	S329S (AGC->AGT)	lyxK ->	L-xylulose kinase
clone 2-13	16	1	3748599	T->C	L8P (CTG->CCG)	sgbH ->	3-keto-L-gulonate-6-phosphate decarboxylase SgbH
clone 2-13	16	1	3752676	A->G	N229D (AAT->GAT)	yiaU ->	putative LysR-type DNA-binding transcriptional regulator YiaU
clone 2-13	16	1	3760659	T->C	L197L (CTA->CTG)	selA <-	selenocysteine synthase
clone 2-13	16	1	3769837	(T)<sub>7->6</sub>	intergenic (+157/+406)	yibV -> / <- yibH	PF15596 family protein YibV/inner membrane protein YibH
clone 2-13	16	1	3770019	G->A	intergenic (+339/+224)	yibV -> / <- yibH	PF15596 family protein YibV/inner membrane protein YibH
clone 2-13	16	1	3774644	T->C	V74A (GTT->GCT)	mtlD ->	mannitol-1-phosphate 5-dehydrogenase
clone 2-13	16	1	3774971	T->C	I183T (ATT->ACT)	mtlD ->	mannitol-1-phosphate 5-dehydrogenase
clone 2-13	16	1	3775278	T->C	Y285Y (TAT->TAC)	mtlD ->	mannitol-1-phosphate 5-dehydrogenase
clone 2-13	16	1	3775419	G->A	M332I (ATG->ATA)	mtlD ->	mannitol-1-phosphate 5-dehydrogenase
clone 2-13	16	1	3780880	G->A	E352K (GAA->AAA)	lldD ->	L-lactate dehydrogenase
clone 2-13	16	1	3793503	T->C	R61G (AGG->GGG)	htrL <-	protein HtrL
clone 2-13	16	1	3808391	A->G	intergenic (-293/-149)	waaQ <- / -> waaA	lipopolysaccharide core heptosyltransferase 3/KDO transferase
clone 2-13	16	1	3819911	(C)<sub>5->4</sub>	coding (1260/1683 nt)	ligB <-	DNA ligase B
clone 2-13	16	1	3834428	(G)<sub>6->5</sub>	coding (110/2319 nt)	yicI <-	alpha-D-xyloside xylohydrolase
clone 2-13	16	1	3837144	T->C	I64I (ATT->ATC)	setC ->	putative arabinose exporter
clone 2-13	16	1	3840083	G->A	intergenic (-90/-132)	nlpA <- / -> yicS	lipoprotein-28/uncharacterized protein YicS
clone 2-13	16	1	3845903	&Delta;1 bp	coding (1265/1392 nt)	uhpT <-	hexose-6-phosphate:phosphate antiporter
clone 2-13	16	1	3849303	T->C	E278E (GAA->GAG)	uhpB <-	sensory histidine kinase UhpB
clone 2-13	16	1	3860072	&Delta;1 bp	coding (45/1716 nt)	yidK <-	putative transporter YidK
clone 2-13	16	1	3862275	(T)<sub>7->8</sub>	coding (198/486 nt)	glvB <-	putative PTS enzyme II component GlvB
clone 2-13	16	1	3865514	G->A	L254L (CTG->TTG)	yidE <-	putative transport protein YidE
clone 2-13	16	1	3875289	G->A	intergenic (-129/-149)	dgoR <- / -> yidX	putative DNA-binding transcriptional regulator DgoR/putative lipoprotein YidX
clone 2-13	16	1	3876229	G->A	P242S (CCT->TCT)	yidA <-	sugar phosphatase YidA
clone 2-13	16	1	3891130	T->C	F299L (TTC->CTC)	tnaB ->	tryptophan:H(+) symporter TnaB
clone 2-13	16	1	3894546	T->C	D222D (GAT->GAC)	yieE ->	putative phosphopantetheinyl transferase
clone 2-13	16	1	3900754	T->C	K489K (AAA->AAG)	bglH <-	carbohydrate-specific outer membrane porin, cryptic
clone 2-13	16	1	3903252	C->T	E150E (GAG->GAA)	bglB <-	6-phospho-beta-glucosidase B
clone 2-13	16	1	3909891	T->C	I170V (ATC->GTC)	pstC <-	phosphate ABC transporter membrane subunit PstC
clone 2-13	16	1	3910604	T->C	T308A (ACC->GCC)	pstS <-	phosphate ABC transporter periplasmic binding protein
clone 2-13	16	1	3913710	T->C	intergenic (-42/+120)	glmS <- / <- glmU	L-glutamine--D-fructose-6-phosphate aminotransferase/fused N-acetylglucosamine-1-phosphate uridyltransferase and glucosamine-1-phosphate acetyltransferase
clone 2-13	16	1	3931240	A->G	intergenic (-147/-76)	ravA <- / -> kup	regulatory ATPase RavA/K(+):H(+) symporter Kup
clone 2-13	16	1	3934067	C->A	A97D (GCC->GAC)	rbsA ->	ribose ABC transporter ATP binding subunit
clone 2-13	16	1	3947973	T->C	intergenic (-6/-113)	hdfR <- / -> maoP	DNA-binding transcriptional dual regulator HdfR/macrodomain Ori protein
clone 2-13	16	1	3949462	T->C	K170E (AAG->GAG)	yifB <-	putative magnesium chelatase YifB
clone 2-13	16	1	3954113	C->T	G212G (GGC->GGT)	ilvD ->	dihydroxy-acid dehydratase
clone 2-13	16	1	3956018	G->A	V230I (GTT->ATT)	ilvA ->	threonine deaminase
clone 2-13	16	1	3957198	C->T	W208* (TGG->TAG)	ilvY <-	DNA-binding transcriptional dual regulator IlvY
clone 2-13	16	1	3963335	T->C	M299V (ATG->GTG)	gpp <-	guanosine-5'-triphosphate,3'-diphosphate phosphatase
clone 2-13	16	1	3965098	T->C	D178G (GAT->GGT)	rhlB <-	ATP-dependent RNA helicase RhlB
clone 2-13	16	1	3970954	A->G	L274L (TTA->TTG)	wecB ->	UDP-N-acetylglucosamine 2-epimerase
clone 2-13	16	1	3978259	A->G	L245L (CTA->CTG)	rffT ->	4-acetamido-4,6-dideoxy-D-galactose transferase
clone 2-13	16	1	3983985	A->G	N343S (AAC->AGC)	aslB ->	putative anaerobic sulfatase maturation enzyme AslB
clone 2-13	16	1	3986060	T->C	intergenic (-53/-372)	aslA <- / -> glmZ	arylsulfatase/small regulatory RNA GlmZ
clone 2-13	16	1	3993521	C->T	S790L (TCG->TTG)	cyaA ->	adenylate cyclase
clone 2-13	16	1	3993715	G->A	intergenic (+16/+24)	cyaA -> / <- cyaY	adenylate cyclase/frataxin CyaY
clone 2-13	16	1	4002910	A->G	F95S (TTT->TCT)	yigG <-	inner membrane protein
clone 2-13	16	1	4003216	T->C	intergenic (-23/+72)	yigG <- / <- rarD	inner membrane protein/putative transporter RarD
clone 2-13	16	1	4019324	A->G	Y157C (TAT->TGT)	ubiE ->	bifunctional 2-octaprenyl-6-methoxy-1,4-benzoquinone methylase and S-adenosylmethionine:2-DMK methyltransferase
clone 2-13	16	1	4028612	T->C	Y54C (TAC->TGC)	fadA <-	3-ketoacyl-CoA thiolase
clone 2-13	16	1	4029667	T->C	E435E (GAA->GAG)	fadB <-	dodecenoyl-CoA delta-isomerase, enoyl-CoA hydratase, 3-hydroxybutyryl-CoA epimerase, 3-hydroxyacyl-CoA dehydrogenase
clone 2-13	16	1	4048840	A->G	K625K (AAA->AAG)	polA ->	DNA polymerase I
clone 2-13	16	1	4051438	G->A	R31H (CGC->CAC)	yihI ->	Der GTPase-activating protein YihI
clone 2-13	16	1	4055538	A->G	F268L (TTT->CTT)	glnL <-	sensory histidine kinase NtrB
clone 2-13	16	1	4060600	T->C	L52L (TTG->CTG)	yihL ->	putative transcriptional regulator YihL
clone 2-13	16	1	4083532	T->C	N764S (AAC->AGC)	fdoG <-	formate dehydrogenase O subunit alpha
clone 2-13	16	1	4092242	G->A	T42I (ACT->ATT)	frvB <-	putative PTS enzyme IIBC component FrvB
clone 2-13	16	1	4100248	&Delta;1 bp	coding (278/1035 nt)	rhaT <-	rhamnose/lyxose:H(+) symporter
clone 2-13	16	1	4108721	(T)<sub>5->6</sub>	intergenic (+207/-113)	pfkA -> / -> sbp	6-phosphofructokinase I/sulfate/thiosulfate ABC transporter periplasmic binding protein Sbp
clone 2-13	16	1	4109928	(A)<sub>7->8</sub>	intergenic (+105/-2)	sbp -> / -> cdh	sulfate/thiosulfate ABC transporter periplasmic binding protein Sbp/CDP-diacylglycerol diphosphatase
clone 2-13	16	1	4112486	A->G	T58A (ACA->GCA)	yiiR ->	DUF805 domain-containing protein YiiR
clone 2-13	16	1	4112869	(A)<sub>8->7</sub>	intergenic (+114/-98)	yiiR -> / -> yiiS	DUF805 domain-containing protein YiiR/DUF406 domain-containing protein YiiS
clone 2-13	16	1	4114288	T->C	D62G (GAT->GGT)	fpr <-	flavodoxin/ferredoxin-NADP(+) reductase
clone 2-13	16	1	4115162	C->T	A140T (GCG->ACG)	glpX <-	fructose-1,6-bisphosphatase 2
clone 2-13	16	1	4115266	G->A	A105V (GCA->GTA)	glpX <-	fructose-1,6-bisphosphatase 2
clone 2-13	16	1	4120242	C->T	W36* (TGG->TGA)	menA <-	1,4-dihydroxy-2-naphthoate octaprenyltransferase
clone 2-13	16	1	4129292	G->T	V207V (GTG->GTT)	metB ->	O-succinylhomoserine(thiol)-lyase/O- succinylhomoserine lyase
clone 2-13	16	1	4143605	A->G	N359S (AAT->AGT)	frwC ->	putative PTS enzyme IIC component FrwC
clone 2-13	16	1	4145714	A->G	N574D (AAC->GAC)	pflD ->	putative formate acetyltransferase 2
clone 2-13	16	1	4145795	G->A	V601M (GTG->ATG)	pflD ->	putative formate acetyltransferase 2
clone 2-13	16	1	4155646	C->T	P216S (CCA->TCA)	argC ->	N-acetylglutamylphosphate reductase
clone 2-13	16	1	4157810	A->G	M321V (ATG->GTG)	argH ->	argininosuccinate lyase
clone 2-13	16	1	4179055	A->G	V59V (GTA->GTG)	rplA ->	50S ribosomal subunit protein L1
clone 2-13	16	1	4185059	A->G	E1272G (GAG->GGG)	rpoB ->	RNA polymerase subunit beta
clone 2-13	16	1	4204861	T->C	E357E (GAA->GAG)	purD <-	phosphoribosylamine--glycine ligase
clone 2-13	16	1	4205412	C->T	G174S (GGC->AGC)	purD <-	phosphoribosylamine--glycine ligase
clone 2-13	16	1	4247125	T->C	V114V (GTT->GTC)	malK ->	maltose ABC transporter ATP binding subunit
clone 2-13	16	1	4259267	A->G	K11E (AAA->GAA)	yjbJ ->	putative stress response protein
clone 2-13	16	1	4260157	T->A	intergenic (-154/-164)	zur <- / -> yjbL	DNA-binding transcriptional repressor Zur/uncharacterized protein YjbL
clone 2-13	16	1	4265949	C->T	G56G (GGC->GGT)	alr ->	alanine racemase 1
clone 2-13	16	1	4275487	G->A	R6Q (CGA->CAA)	pdeC ->	c-di-GMP phosphodiesterase PdeC
clone 2-13	16	1	4290738	A->G	Y88C (TAC->TGC)	nrfD ->	putative menaquinol-cytochrome c reductase subunit NrfD
clone 2-13	16	1	4297122	(T)<sub>7->8</sub>	coding (4/690 nt)	yjcO <-	Sel1 repeat-containing protein YjcO
clone 2-13	16	1	4313984	T->C	A39A (GCT->GCC)	yjdP ->	protein YjdP
clone 2-13	16	1	4314335	T->C	intergenic (+138/+9)	yjdP -> / <- phnP	protein YjdP/5-phospho-alpha-D-ribosyl 1,2-cyclic phosphate phosphodiesterase
clone 2-13	16	1	4316171	C->T	G350S (GGC->AGC)	phnM <-	RPnTP hydrolase
clone 2-13	16	1	4316679	T->C	E180E (GAA->GAG)	phnM <-	RPnTP hydrolase
clone 2-13	16	1	4346597	T->C	T244A (ACC->GCC)	fumB <-	fumarase B
clone 2-13	16	1	4349837	A->G	D66D (GAT->GAC)	dcuR <-	DNA-binding transcriptional activator DcuR
clone 2-13	16	1	4381408	G->A	T304I (ACC->ATC)	frdA <-	fumarate reductase flavoprotein subunit
clone 2-13	16	1	4383744	C->T	intergenic (+124/-95)	epmA -> / -> yjeM	EF-P-lysine lysyltransferase/putative transporter YjeM
clone 2-13	16	1	4388948	C->T	L141L (CTG->CTA)	mscM <-	miniconductance mechanosensitive channel MscM
clone 2-13	16	1	4409612	&Delta;1 bp	coding (338/732 nt)	rlmB ->	23S rRNA 2'-O-ribose G2251 methyltransferase
clone 2-13	16	1	4410458	A->G	D109G (GAT->GGT)	yjfI ->	conserved protein YjfI
clone 2-13	16	1	4418700	C->A	G309V (GGC->GTC)	ulaG <-	L-ascorbate-6-phosphate lactonase
clone 2-13	16	1	4421819	G->A	V38M (GTG->ATG)	ulaC ->	L-ascorbate specific PTS enzyme IIA component
clone 2-13	16	1	4423200	T->C	Y119H (TAT->CAT)	ulaE ->	L-ribulose-5-phosphate 3-epimerase UlaE
clone 2-13	16	1	4425502	T->C	S129P (TCT->CCT)	rpsF ->	30S ribosomal subunit protein S6
clone 2-13	16	1	4429748	T->A	intergenic (+193/-116)	fklB -> / -> cycA	FKBP-type peptidyl-prolyl cis-trans isomerase FklB/serine/alanine/glycine/cycloserine:H(+)symporter
clone 2-13	16	1	4453651	G->A	L23L (CTG->CTA)	yjfF ->	galactofuranose ABC transporter putative membrane subunit YjtF
clone 2-13	16	1	4464636	G->A	T25M (ACG->ATG)	treC <-	trehalose-6-phosphate hydrolase
clone 2-13	16	1	4465644	C->T	A179A (GCG->GCA)	treB <-	trehalose-specific PTS enzyme IIBC component
clone 2-13	16	1	4467547	C->T	intergenic (+63/-78)	mgtL -> / -> mgtA	leader peptide MgtL/Mg(2(+)) importing P-type ATPase
clone 2-13	16	1	4473082	C->T	G43E (GGA->GAA)	yjgH <-	RutC family protein YjgH
clone 2-13	16	1	4479972	(T)<sub>8->9</sub>	coding (243/1197 nt)	yjgN ->	conserved inner membrane protein YjgN
clone 2-13	16	1	4482080	C->T	M586I (ATG->ATA)	valS <-	valine--tRNA ligase
clone 2-13	16	1	4487036	A->G	V273V (GTA->GTG)	lptF ->	lipopolysaccharide transport system protein LptF
clone 2-13	16	1	4488134	C->T	L273F (CTC->TTC)	lptG ->	lipopolysaccharide transport system protein LptG
clone 2-13	16	1	4498193	(C)<sub>5->4</sub>	intergenic (+253/-79)	intB -> / -> insC-6	KpLE2 phage-like element; putative integrase/KpLE2 phage-like element; IS2 insertion element repressor InsA
clone 2-13	16	1	4512186	G->A	R77C (CGC->TGC)	fecD <-	ferric citrate ABC transporter membrane subunit FecD
clone 2-13	16	1	4524900	C->T	G37G (GGG->GGA)	yjhH <-	KpLE2 phage-like element; putative 2-dehydro-3-deoxy-D-pentonate aldolase
clone 2-13	16	1	4527736	&Delta;1 bp	coding (245/432 nt)	sgcA <-	putative PTS enzyme IIA component SgcA
clone 2-13	16	1	4528383	A->G	F179L (TTT->CTT)	sgcQ <-	KpLE2 phage-like element; putative nucleoside triphosphatase
clone 2-13	16	1	4535688	T->C	pseudogene (674/1017 nt)	yjhR ->	KpLE2 phage-like element; PLD-like domain-containing protein YjhR
clone 2-13	16	1	4542830	G->T	intergenic (+197/-285)	fimE -> / -> fimA	regulator for fimA/type 1 fimbriae major subunit
clone 2-13	16	1	4552293	A->G	I220V (ATT->GTT)	uxuA ->	D-mannonate dehydratase
clone 2-13	16	1	4554075	#NAME?	coding (1175/1461 nt)	uxuB ->	D-mannonate oxidoreductase
clone 2-13	16	1	4561748	T->C	T310A (ACC->GCC)	yjiJ <-	putative transporter YjiJ
clone 2-13	16	1	4578227	(T)<sub>6->5</sub>	coding (1111/1380 nt)	mcrB <-	5-methylcytosine-specific restriction enzyme subunit McrB
clone 2-13	16	1	4583927	G->T	R945R (CGC->CGA)	hsdR <-	type I restriction enzyme EcoKI endonuclease component
clone 2-13	16	1	4585673	C->T	W363* (TGG->TGA)	hsdR <-	type I restriction enzyme EcoKI endonuclease component
clone 2-13	16	1	4589967	&Delta;1 bp	coding (1313/2151 nt)	btsT <-	pyruvate:H(+) symporter
clone 2-13	16	1	4591245	&Delta;1 bp	coding (35/2151 nt)	btsT <-	pyruvate:H(+) symporter
clone 2-13	16	1	4599251	A->G	L64S (TTA->TCA)	opgB <-	phosphoglycerol transferase I
clone 2-13	16	1	4602864	G->A	intergenic (-6/-613)	yjjP <- / -> yjjQ	putative succinate exporter YjjP/DNA-binding transcriptional repressor YjjQ
clone 2-13	16	1	4604830	C->T	P224L (CCC->CTC)	bglJ ->	DNA-binding transcriptional regulator BglJ
clone 2-13	16	1	4609138	A->G	N165D (AAT->GAT)	yjjG ->	pyrimidine nucleotidase
clone 2-13	16	1	4609336	(C)<sub>7->8</sub>	intergenic (+13/-78)	yjjG -> / -> prfC	pyrimidine nucleotidase/peptide chain release factor RF3
clone 2-13	16	1	4621159	G->A	G93S (GGC->AGC)	deoD ->	purine nucleoside phosphorylase
clone 2-13	16	1	4626138	G->T	R76L (CGT->CTT)	radA ->	DNA recombination protein
clone 2-13	16	2	6552	A->G	W470R (TGG->CGG)	yaaJ <-	putative transporter YaaJ
clone 2-13	16	2	14076	(A)<sub>6->5</sub>	coding (1914/1917 nt)	dnaK ->	chaperone protein DnaK
clone 2-13	16	2	22409	A->G	T7A (ACC->GCC)	ileS ->	isoleucine--tRNA ligase
clone 2-13	16	2	27249	G->A	intergenic (+22/-44)	ispH -> / -> rihC	1-hydroxy-2-methyl-2-(E)-butenyl 4-diphosphate reductase/ribonucleoside hydrolase RihC
clone 2-13	16	2	36588	(A)<sub>7->6</sub>	coding (1237/1554 nt)	caiC <-	carnitine-CoA ligase
clone 2-13	16	2	41656	G->C	I92M (ATC->ATG)	caiT <-	L-carnitine:gamma-butyrobetaine antiporter
clone 2-13	16	2	59035	T->C	W188R (TGG->CGG)	yabP ->	putative uncharacterized protein YabP
clone 2-13	16	2	60522	A->G	S915P (TCT->CCT)	rapA <-	RNA polymerase-binding ATPase and RNAP recycling factor
clone 2-13	16	2	68798	A->G	L417L (CTT->CTC)	araB <-	ribulokinase
clone 2-13	16	2	74697	A->G	F262L (TTC->CTC)	thiB <-	thiamine ABC transporter periplasmic binding protein
clone 2-13	16	2	78243	T->C	M208T (ATG->ACG)	setA ->	sugar exporter SetA
clone 2-13	16	2	86616	A->G	E329E (GAA->GAG)	ilvI ->	acetolactate synthase/acetohydroxybutanoate synthase, catalytic subunit
clone 2-13	16	2	106132	A->G	E276E (GAA->GAG)	ftsZ ->	cell division protein FtsZ
clone 2-13	16	2	111436	C->T	intergenic (+3/+213)	mutT -> / <- yacG	8-oxo-dGTP diphosphatase/DNA gyrase inhibitor YacG
clone 2-13	16	2	127282	T->C	S530P (TCT->CCT)	aceF ->	pyruvate dehydrogenase, E2 subunit
clone 2-13	16	2	130125	T->C	K379R (AAG->AGG)	yacH <-	DUF3300 domain-containing protein YacH
clone 2-13	16	2	130331	(ATG)<sub>4->3</sub>	coding (928-930/1854 nt)	yacH <-	DUF3300 domain-containing protein YacH
clone 2-13	16	2	132658	T->C	I348I (ATT->ATC)	acnB ->	hypothetical protein
clone 2-13	16	2	138074	C->T	P331L (CCA->CTA)	cueO ->	cuprous oxidase/multicopper oxidase with role in copper homeostasis
clone 2-13	16	2	161560	A->G	S158P (TCG->CCG)	thpR <-	RNA 2',3'-cyclic phosphodiesterase
clone 2-13	16	2	193686	A->G	M56V (ATG->GTG)	dxr ->	1-deoxy-D-xylulose 5-phosphate reductoisomerase
clone 2-13	16	2	199992	G->A	E689K (GAA->AAA)	bamA ->	outer membrane protein assembly factor BamA
clone 2-13	16	2	204803	A->G	Y104C (TAT->TGT)	rnhB ->	RNase HII
clone 2-13	16	2	212495	C->T	A55A (GCC->GCT)	tilS ->	tRNA(Ile)-lysidine synthetase
clone 2-13	16	2	215251	A->G	E140G (GAA->GGA)	arfB ->	peptidyl-tRNA hydrolase, ribosome rescue factor
clone 2-13	16	2	219332	&Delta;1 bp	coding (263/708 nt)	trmO <-	tRNA m(6)t(6)A37 methyltransferase
clone 2-13	16	2	226132	A->G	noncoding (374/2904 nt)	rrlH ->	23S ribosomal RNA
clone 2-13	16	2	227063	C->T	noncoding (1305/2904 nt)	rrlH ->	23S ribosomal RNA
clone 2-13	16	2	234849	G->A	A12T (GCT->ACT)	yafS ->	putative S-adenosyl-L-methionine-dependent methyltransferase
clone 2-13	16	2	236151	A->G	K29E (AAG->GAG)	dnaQ ->	DNA polymerase III subunit epsilon
clone 2-13	16	2	236394	G->A	E110K (GAG->AAG)	dnaQ ->	DNA polymerase III subunit epsilon
clone 2-13	16	2	237920	C->T	L196L (CTG->TTG)	yafT ->	lipoprotein YafT
clone 2-13	16	2	238294	C->T	G148E (GGA->GAA)	ykfM <-	uncharacterized protein YkfM
clone 2-13	16	2	238652	(A)<sub>6->7</sub>	coding (85/480 nt)	ykfM <-	uncharacterized protein YkfM
clone 2-13	16	2	246827	G->A	R39H (CGC->CAC)	yafL ->	NlpC/P60 family protein YafL
clone 2-13	16	2	270243	T->C	intergenic (-61/-35)	perR <- / -> insN	putative transcriptional regulator PerR/CP4-6 prophage; IS911A regulator fragment
clone 2-13	16	2	270424	A->G	pseudogene (147/263 nt)	insN ->	CP4-6 prophage; IS911A regulator fragment
clone 2-13	16	2	282080	C->T	intergenic (-97/-198)	yagA <- / -> yagE	CP4-6 prophage; integrase core domain-containing protein YagA/CP4-6 prophage; putative 2-keto-3-deoxygluconate aldolase
clone 2-13	16	2	285231	A->G	intergenic (+63/-164)	yagF -> / -> yagG	CP4-6 prophage; D-xylonate dehydratase/putative D-xylonate transporter YagG
clone 2-13	16	2	324925	G->A	P147L (CCT->CTT)	ykgH <-	uncharacterized protein YkgH
clone 2-13	16	2	344819	(A)<sub>6->5</sub>	coding (644/816 nt)	yahL ->	uncharacterized protein YahL
clone 2-13	16	2	358263	A->G	V143A (GTT->GCT)	cynR <-	DNA-binding transcriptional dual regulator CynR
clone 2-13	16	2	361409	G->A	T151I (ACC->ATC)	lacA <-	galactoside O-acetyltransferase
clone 2-13	16	2	366160	G->T	S49Y (TCC->TAC)	lacZ <-	beta-galactosidase
clone 2-13	16	2	376400	&Delta;1 bp	coding (942/1212 nt)	mhpT ->	3-hydroxyphenylpropionate/3- hydroxycinnamate:H(+) symporter
clone 2-13	16	2	378429	(C)<sub>5->6</sub>	intergenic (-61/+33)	frmB <- / <- frmA	S-formylglutathione hydrolase FrmB/S-(hydroxymethyl)glutathione dehydrogenase
clone 2-13	16	2	380021	(G)<sub>10->8</sub>	intergenic (-140/+47)	frmR <- / <- yaiO	DNA-binding transcriptional repressor FrmR/outer membrane protein YaiO
clone 2-13	16	2	389414	A->G	I105T (ATC->ACC)	hemB <-	porphobilinogen synthase
clone 2-13	16	2	400389	C->T	G179R (GGG->AGG)	ddlA <-	D-alanine--D-alanine ligase A
clone 2-13	16	2	408742	C->T	pseudogene (134/342 nt)	ykiA ->	DUF2773 domain-containing protein YkiA
clone 2-13	16	2	412546	A->G	intergenic (-65/+61)	araJ <- / <- sbcC	putative transport protein AraJ/ATP dependent, structure specific DNA nuclease - SbcC subunit
clone 2-13	16	2	412675	G->A	Q1027* (CAG->TAG)	sbcC <-	ATP dependent, structure specific DNA nuclease - SbcC subunit
clone 2-13	16	2	413876	G->A	A626A (GCC->GCT)	sbcC <-	ATP dependent, structure specific DNA nuclease - SbcC subunit
clone 2-13	16	2	420066	T->C	L159P (CTG->CCG)	brnQ ->	branched chain amino acid transporter BrnQ
clone 2-13	16	2	420492	C->T	A301V (GCT->GTT)	brnQ ->	branched chain amino acid transporter BrnQ
clone 2-13	16	2	428114	T->C	S156S (AGT->AGC)	secD ->	Sec translocon accessory complex subunit SecD
clone 2-13	16	2	430528	(T)<sub>8->9</sub>	intergenic (+52/-77)	secF -> / -> yajD	Sec translocon accessory complex subunit SecF/HNH nuclease family protein
clone 2-13	16	2	434621	&Delta;1 bp	intergenic (+63/-26)	ribD -> / -> ribE	fused diaminohydroxyphosphoribosylaminopyrimidine deaminase/5-amino-6-(5-phosphoribosylamino)uracil reductase/6,7-dimethyl-8-ribityllumazine synthase
clone 2-13	16	2	436313	C->T	A227V (GCC->GTC)	thiL ->	thiamine monophosphate kinase
clone 2-13	16	2	445270	A->G	intergenic (+96/+32)	yajQ -> / <- yajR	nucleotide binding protein/putative major facilitator superfamily transport protein YajR
clone 2-13	16	2	450278	G->A	L122L (CTG->TTG)	cyoB <-	cytochrome bo3 ubiquinol oxidase subunit 1
clone 2-13	16	2	451959	T->C	intergenic (-349/+111)	cyoA <- / <- ampG	cytochrome bo3 ubiquinol oxidase subunit 2/muropeptide:H(+) symporter
clone 2-13	16	2	458752	&Delta;1 bp	intergenic (+52/-136)	clpX -> / -> lon	ATP-dependent Clp protease ATP-binding subunit ClpX/Lon protease
clone 2-13	16	2	460994	A->G	M703V (ATG->GTG)	lon ->	Lon protease
clone 2-13	16	2	467823	(A)<sub>7->6</sub>	coding (412/819 nt)	cof ->	HMP-PP phosphatase
clone 2-13	16	2	482812	A->G	V531A (GTA->GCA)	acrB <-	multidrug efflux pump RND permease AcrB
clone 2-13	16	2	489484	C->T	N983N (AAC->AAT)	mscK ->	potassium dependent, small conductance mechanosensitive channel
clone 2-13	16	2	489704	T->C	Y1057H (TAT->CAT)	mscK ->	potassium dependent, small conductance mechanosensitive channel
clone 2-13	16	2	491028	G->C	W49C (TGG->TGC)	ybaN ->	conserved inner membrane protein YbaN
clone 2-13	16	2	511005	&Delta;1 bp	coding (375/2505 nt)	copA <-	Cu(+) exporting P-type ATPase
clone 2-13	16	2	512339	C->T	Y233Y (TAC->TAT)	glsA ->	glutaminase 1
clone 2-13	16	2	517811	T->C	T157A (ACG->GCG)	cnoX <-	chaperedoxin
clone 2-13	16	2	521790	G->T	A459S (GCA->TCA)	ybbP ->	putative ABC transporter membrane subunit YbbP
clone 2-13	16	2	524602	T->C	Y448H (TAC->CAC)	rhsD ->	protein RhsD
clone 2-13	16	2	528989	T->C	pseudogene (350/491 nt)	ybbD ->	putative uncharacterized protein YbbD
clone 2-13	16	2	541394	A->G	Y277C (TAT->TGT)	ybbY ->	putative purine transporter
clone 2-13	16	2	555683	T->C	V358A (GTA->GCA)	cysS ->	cysteine--tRNA ligase
clone 2-13	16	2	564105	(A)<sub>6->7</sub>	coding (376/633 nt)	fimZ <-	putative LuxR family transcriptional regulator FimZ
clone 2-13	16	2	565099	C->T	D294N (GAC->AAC)	intD <-	DLP12 prophage; putative integrase
clone 2-13	16	2	566351	C->T	pseudogene (11/264 nt)	exoD <-	DLP12 prophage; putative exonuclease ExoD
clone 2-13	16	2	570667	C->T	intergenic (+239/-226)	ybcK -> / -> ybcL	DLP12 prophage; putative recombinase/DLP12 prophage; periplasmic protein YbcL
clone 2-13	16	2	571721	A->G	S90G (AGT->GGT)	ybcM ->	DLP12 prophage; putative DNA-binding transcriptional regulator
clone 2-13	16	2	578053	&Delta;1 bp	coding (441/498 nt)	rrrD ->	DLP12 prophage; lysozyme
clone 2-13	16	2	589030	T->C	E642G (GAA->GGA)	nfrA <-	bacteriophage N4 receptor, outer membrane protein
clone 2-13	16	2	593534	C->T	E413K (GAA->AAA)	cusS <-	sensory histidine kinase CusS
clone 2-13	16	2	604406	T->C	V86V (GTA->GTG)	ybdG <-	miniconductance mechanosensitive channel YbdG
clone 2-13	16	2	605367	(T)<sub>6->7</sub>	coding (58/654 nt)	nfsB <-	NAD(P)H nitroreductase NfsB
clone 2-13	16	2	621813	G->A	A126V (GCC->GTC)	fepD <-	ferric enterobactin ABC transporter membrane subunit FebD
clone 2-13	16	2	623185	C->T	L296L (CTG->TTG)	entS ->	enterobactin exporter EntS
clone 2-13	16	2	634668	A->G	P361P (CCA->CCG)	ybdL ->	methionine-oxo-acid transaminase, PLP-dependent
clone 2-13	16	2	641580	T->C	E96E (GAA->GAG)	uspG <-	universal stress protein G
clone 2-13	16	2	650916	G->A	A314V (GCG->GTG)	citC <-	citrate lyase synthetase
clone 2-13	16	2	654206	&Delta;1 bp	coding (345/681 nt)	dpiA ->	DNA-binding transcriptional dual regulator DpiA
clone 2-13	16	2	656097	G->A	intergenic (-129/-460)	dcuC <- / -> pagP	anaerobic C4-dicarboxylate transporter DcuC/Lipid IVA palmitoyltransferase
clone 2-13	16	2	667092	C->T	G376R (GGG->AGG)	mrdA <-	peptidoglycan DD-transpeptidase MrdA
clone 2-13	16	2	667411	G->A	S269S (AGC->AGT)	mrdA <-	peptidoglycan DD-transpeptidase MrdA
clone 2-13	16	2	677885	A->G	L157L (TTA->TTG)	djlB ->	putative chaperone
clone 2-13	16	2	685423	G->A	T169T (ACC->ACT)	gltK <-	glutamate/aspartate ABC transporter membrane subunit GltK
clone 2-13	16	2	686154	C->T	M172I (ATG->ATA)	gltJ <-	glutamate/aspartate ABC transporter membrane subunit GltJ
clone 2-13	16	2	687415	A->G	C111C (TGT->TGC)	gltI <-	glutamate/aspartate ABC transporter periplasmic binding protein
clone 2-13	16	2	689114	C->T	intergenic (-101/+229)	insH-3 <- / <- lnt	IS5 transposase and trans-activator/apolipoprotein N-acyltransferase
clone 2-13	16	2	689262	T->C	intergenic (-249/+81)	insH-3 <- / <- lnt	IS5 transposase and trans-activator/apolipoprotein N-acyltransferase
clone 2-13	16	2	691370	A->G	L139L (TTA->CTA)	ybeX <-	CorC-HlyC family protein YbeX
clone 2-13	16	2	698398	G->A	R260R (CGC->CGT)	asnB <-	asparagine synthetase B
clone 2-13	16	2	701480	C->T	A39T (GCC->ACC)	nagC <-	DNA-binding transcriptional dual regulator NagC
clone 2-13	16	2	703001	A->G	L204P (CTG->CCG)	nagB <-	glucosamine-6-phosphate deaminase
clone 2-13	16	2	719278	T->C	T395A (ACC->GCC)	speF <-	ornithine decarboxylase, degradative
clone 2-13	16	2	721124	C->T	E204K (GAA->AAA)	kdpE <-	DNA-binding transcriptional activator KdpE
clone 2-13	16	2	721553	T->C	I61V (ATT->GTT)	kdpE <-	DNA-binding transcriptional activator KdpE
clone 2-13	16	2	727106	&Delta;1 bp	coding (1627/1674 nt)	kdpA <-	K(+) transporting P-type ATPase subunit KdpA
clone 2-13	16	2	730776	C->T	V398V (GTC->GTT)	rhsC ->	rhs element protein RhsC
clone 2-13	16	2	735804	G->A	W52* (TGG->TAG)	ybfC ->	uncharacterized protein YbfC
clone 2-13	16	2	746401	G->A	G156E (GGA->GAA)	nei ->	endonuclease VIII
clone 2-13	16	2	749529	(T)<sub>5->4</sub>	coding (179/729 nt)	ybgP <-	putative fimbrial chaperone YbgP
clone 2-13	16	2	750509	A->G	L554P (CTC->CCC)	ybgQ <-	putative fimbrial usher protein YbgQ
clone 2-13	16	2	756388	T->C	F161S (TTC->TCC)	sdhA ->	succinate:quinone oxidoreductase, FAD binding protein
clone 2-13	16	2	761844	A->C	E108A (GAG->GCG)	sucB ->	dihydrolipoyltranssuccinylase
clone 2-13	16	2	762273	A->G	E251G (GAA->GGA)	sucB ->	dihydrolipoyltranssuccinylase
clone 2-13	16	2	764146	C->T	A378V (GCT->GTT)	sucC ->	succinyl-CoA synthetase subunit beta
clone 2-13	16	2	779270	C->T	N68N (AAC->AAT)	pal ->	peptidoglycan-associated outer membrane lipoprotein Pal
clone 2-13	16	2	789199	C->T	V261M (GTG->ATG)	galK <-	galactokinase
clone 2-13	16	2	789674	A->G	H102H (CAT->CAC)	galK <-	galactokinase
clone 2-13	16	2	800625	A->G	intergenic (-50/-134)	ybhD <- / -> ybhH	putative DNA-binding transcriptional regulator YbhD/putative isomerase YbhH
clone 2-13	16	2	801679	T->C	N307N (AAT->AAC)	ybhH ->	putative isomerase YbhH
clone 2-13	16	2	808960	G->T	P100T (CCG->ACG)	bioA <-	adenosylmethionine-8-amino-7-oxononanoate aminotransferase
clone 2-13	16	2	810473	A->G	G31G (GGA->GGG)	bioF ->	8-amino-7-oxononanoate synthase
clone 2-13	16	2	824964	G->A	G112D (GGC->GAC)	ybhQ ->	putative inner membrane protein
clone 2-13	16	2	844478	(A)<sub>5->6</sub>	coding (1003/2226 nt)	ybiO <-	moderate conductance mechanosensitive channel
clone 2-13	16	2	845413	C->T	G23D (GGC->GAC)	ybiO <-	moderate conductance mechanosensitive channel
clone 2-13	16	2	848406	A->G	intergenic (-402/+2)	glnH <- / <- dps	L-glutamine ABC transporter periplasmic binding protein/stationary phase nucleoid protein that sequesters iron and protects DNA from damage
clone 2-13	16	2	856770	A->G	S270G (AGC->GGC)	ybiT ->	ABC transporter ATP-binding protein YbiT
clone 2-13	16	2	865166	&Delta;1 bp	coding (1199/1236 nt)	moeA <-	molybdopterin molybdotransferase
clone 2-13	16	2	884345	(G)<sub>5->4</sub>	coding (673/1233 nt)	mdfA ->	multidrug efflux pump MdfA/Na(+):H(+) antiporter/K(+):H(+) antiporter
clone 2-13	16	2	886349	C->T	D331N (GAT->AAT)	ybjJ <-	inner membrane protein YbjJ
clone 2-13	16	2	888757	A->G	L355L (TTA->CTA)	ybjL <-	putative transport protein YbjL
clone 2-13	16	2	907880	C->T	E135K (GAA->AAA)	ybjT <-	putative NAD(P)-dependent oxidoreductase YbjT
clone 2-13	16	2	922077	A->G	V577V (GTA->GTG)	macB ->	ABC-type tripartite efflux pump ATP binding/membrane subunit
clone 2-13	16	2	932221	C->T	intergenic (-171/-374)	trxB <- / -> lrp	thioredoxin reductase/DNA-binding transcriptional dual regulator Lrp
clone 2-13	16	2	942850	A->G	Y631C (TAT->TGT)	dmsA ->	dimethyl sulfoxide reductase subunit A
clone 2-13	16	2	949557	A->G	N4N (AAT->AAC)	ycaN <-	putative LysR-type transcriptional regulator YcaN
clone 2-13	16	2	950477	A->G	Y202H (TAC->CAC)	pflA <-	pyruvate formate-lyase activating enzyme
clone 2-13	16	2	954819	&Delta;1 bp	intergenic (-353/+53)	focA <- / <- ycaO	formate channel FocA/ribosomal protein S12 methylthiotransferase accessory factor YcaO
clone 2-13	16	2	957241	T->C	S160S (AGT->AGC)	ycaP ->	DUF421 domain-containing protein YcaP
clone 2-13	16	2	993168	A->G	E849E (GAA->GAG)	pepN ->	aminopeptidase N
clone 2-13	16	2	1000071	C->T	P286S (CCT->TCT)	elfC ->	putative fimbrial usher protein ElfC
clone 2-13	16	2	1020252	(A)<sub>8->7</sub>	intergenic (-199/+158)	ompA <- / <- sulA	outer membrane porin A/cell division inhibitor SulA
clone 2-13	16	2	1022784	T->C	D367G (GAT->GGT)	yccS <-	putative transporter YccS
clone 2-13	16	2	1026812	(C)<sub>6->5</sub>	coding (204/459 nt)	mgsA <-	methylglyoxal synthase
clone 2-13	16	2	1035487	T->C	V141A (GTC->GCC)	hyaC ->	hydrogenase 1 cytochrome b subunit
clone 2-13	16	2	1038721	A->G	M328V (ATG->GTG)	appC ->	cytochrome bd-II ubiquinol oxidase subunit I
clone 2-13	16	2	1046585	G->A	A454V (GCC->GTC)	gfcD <-	putative lipoprotein GfcD
clone 2-13	16	2	1055584	A->G	Y199H (TAT->CAT)	torS <-	sensory histidine kinase TorS
clone 2-13	16	2	1063236	C->T	G180G (GGG->GGA)	cbpA <-	curved DNA-binding protein
clone 2-13	16	2	1064048	A->G	I5V (ATA->GTA)	yccE ->	uncharacterized protein YccE
clone 2-13	16	2	1064419	T->C	S128S (TCT->TCC)	yccE ->	uncharacterized protein YccE
clone 2-13	16	2	1068300	A->T	intergenic (+46/+211)	ymdF -> / <- rutG	conserved protein YmdF/pyrimidine:H(+) symporter
clone 2-13	16	2	1070032	G->A	P108L (CCG->CTG)	rutF <-	flavin reductase
clone 2-13	16	2	1084291	A->G	M306V (ATG->GTG)	efeB ->	heme-containing peroxidase/deferrochelatase
clone 2-13	16	2	1098010	C->T	A42V (GCT->GTT)	ghrA ->	glyoxylate/hydroxypyruvate reductase A
clone 2-13	16	2	1102914	A->G	Y95H (TAC->CAC)	csgD <-	DNA-binding transcriptional dual regulator CsgD
clone 2-13	16	2	1104487	T->C	F14S (TTC->TCC)	csgA ->	curlin, major subunit
clone 2-13	16	2	1120775	T->C	I61V (ATT->GTT)	bssS <-	regulator of biofilm formation
clone 2-13	16	2	1126087	C->T	Q176* (CAA->TAA)	rimJ ->	ribosomal-protein-S5-alanine N-acetyltransferase
clone 2-13	16	2	1128057	T->C	S73S (AGT->AGC)	murJ ->	putative lipid II flippase MurJ
clone 2-13	16	2	1129435	G->T	G132G (GGC->GGA)	flgN <-	flagellar biosynthesis protein FlgN
clone 2-13	16	2	1132414	C->T	N187N (AAC->AAT)	flgD ->	flagellar biosynthesis, initiation of hook assembly
clone 2-13	16	2	1135141	&Delta;1 bp	coding (413/783 nt)	flgG ->	flagellar basal-body rod protein FlgG
clone 2-13	16	2	1146319	G->A	R93C (CGC->TGC)	yceF <-	m(7)GTP pyrophosphatase
clone 2-13	16	2	1156682	C->T	N307N (AAC->AAT)	holB ->	DNA polymerase III subunit delta'
clone 2-13	16	2	1165916	A->G	intergenic (+231/-169)	ycfP -> / -> ndh	UPF0227 protein YcfP/NADH:quinone oxidoreductase II
clone 2-13	16	2	1175325	(G)<sub>5->4</sub>	intergenic (-160/-102)	ycfT <- / -> lolC	inner membrane protein YcfT/lipoprotein release complex - inner membrane subunit
clone 2-13	16	2	1181144	C->T	E42K (GAA->AAA)	ycfZ <-	putative inner membrane protein
clone 2-13	16	2	1187428	A->G	F271F (TTT->TTC)	roxA <-	ribosomal protein-arginine oxygenase
clone 2-13	16	2	1209820	A->G	K46E (AAA->GAA)	pinE ->	e14 prophage; site-specific DNA recombinase
clone 2-13	16	2	1215516	A->G	intergenic (-41/-273)	bluF <- / -> ycgZ	blue light-responsive regulator of BluR/putative two-component system connector protein YcgZ
clone 2-13	16	2	1215900	T->C	L38L (TTG->CTG)	ycgZ ->	putative two-component system connector protein YcgZ
clone 2-13	16	2	1217421	G->A	A32T (GCA->ACA)	pdeG ->	putative c-di-GMP phosphodiesterase PdeG
clone 2-13	16	2	1219680	T->C	pseudogene (80/2648 nt)	ycgH ->	putative transporter component, N-terminal fragment
clone 2-13	16	2	1233455	T->C	E421E (GAA->GAG)	nhaB <-	Na(+):H(+) antiporter NhaB
clone 2-13	16	2	1240077	A->G	intergenic (+128/-183)	dadX -> / -> ymgM	alanine racemase 2/protein YmgM
clone 2-13	16	2	1250454	T->C	T129A (ACT->GCT)	dhaK <-	dihydroxyacetone kinase subunit K
clone 2-13	16	2	1255474	C->T	G160D (GGC->GAC)	ycgV <-	putative autotransporter adhesin YcgV
clone 2-13	16	2	1266037	A->G	E342E (GAA->GAG)	prfA ->	peptide chain release factor RF1
clone 2-13	16	2	1280290	G->A	A143T (GCC->ACC)	narG ->	nitrate reductase A subunit alpha
clone 2-13	16	2	1289229	#NAME?	intergenic (-97/-16)	ychJ <- / -> rssA	NTF2-like domain-containing protein YchJ/putative patatin-like phospholipase RssA
clone 2-13	16	2	1289758	(G)<sub>5->4</sub>	coding (514/906 nt)	rssA ->	putative patatin-like phospholipase RssA
clone 2-13	16	2	1293914	T->C	Y130H (TAC->CAC)	tdk ->	thymidine/deoxyuridine kinase
clone 2-13	16	2	1294694	(A)<sub>6->7</sub>	pseudogene (629/897 nt)	insZ <-	putative transposase InsZ
clone 2-13	16	2	1298807	A->G	Q70Q (CAA->CAG)	ychE ->	putative inner membrane protein
clone 2-13	16	2	1299235	T->C	L213P (CTG->CCG)	ychE ->	putative inner membrane protein
clone 2-13	16	2	1299379	T->C	intergenic (+134/-152)	ychE -> / -> insH21	putative inner membrane protein/IS5 transposase and trans-activator
clone 2-13	16	2	1299475	G->A	intergenic (+230/-56)	ychE -> / -> insH21	putative inner membrane protein/IS5 transposase and trans-activator
clone 2-13	16	2	1301132	T->C	intergenic (+585/-50)	insH21 -> / -> oppA	IS5 transposase and trans-activator/oligopeptide ABC transporter periplasmic binding protein
clone 2-13	16	2	1306643	C->T	P294S (CCG->TCG)	oppF ->	murein tripeptide ABC transporter/oligopeptide ABC transporter ATP binding subunit OppF
clone 2-13	16	2	1314347	T->C	F110L (TTT->CTT)	ompW ->	outer membrane protein W
clone 2-13	16	2	1315944	C->T	G31D (GGT->GAT)	yciG <-	protein YciG
clone 2-13	16	2	1316692	C->T	L177L (CTG->CTA)	trpA <-	tryptophan synthase subunit alpha
clone 2-13	16	2	1318591	G->T	L400I (CTT->ATT)	trpC <-	fused indole-3-glycerol phosphate synthase/phosphoribosylanthranilate isomerase
clone 2-13	16	2	1322504	C->T	G148D (GGC->GAC)	trpE <-	anthranilate synthase subunit TrpE
clone 2-13	16	2	1322670	C->T	E93K (GAA->AAA)	trpE <-	anthranilate synthase subunit TrpE
clone 2-13	16	2	1327954	T->C	Y135C (TAT->TGT)	btuR <-	cobinamide/cobalamin adenosyltransferase
clone 2-13	16	2	1331070	T->C	V8A (GTT->GCT)	topA ->	DNA topoisomerase 1
clone 2-13	16	2	1339483	T->C	W52R (TGG->CGG)	pgpB ->	phosphatidylglycerophosphatase B
clone 2-13	16	2	1346840	(T)<sub>8->9</sub>	coding (45/105 nt)	ymiB ->	putative protein YmiB
clone 2-13	16	2	1349529	C->T	G193G (GGG->GGA)	yciW <-	putative oxidoreductase
clone 2-13	16	2	1351676	T->C	S29G (AGC->GGC)	ycjD <-	DUF559 domain-containing protein YcjD
clone 2-13	16	2	1370044	(T)<sub>9->8</sub>	intergenic (+41/-172)	pspE -> / -> ycjM	thiosulfate sulfurtransferase PspE/glucosylglycerate phosphorylase
clone 2-13	16	2	1374450	T->C	S121P (TCT->CCT)	ycjP ->	putative ABC transporter membrane subunit YcjP
clone 2-13	16	2	1400642	C->T	E378K (GAA->AAA)	abgT <-	p-aminobenzoyl glutamate:H(+) symporter
clone 2-13	16	2	1408454	A->G	E135E (GAA->GAG)	zntB ->	Zn(2(+)):H(+) symporter
clone 2-13	16	2	1422385	G->T	V135F (GTT->TTT)	ydaV ->	Rac prophage; putative ATP-binding protein YdaV
clone 2-13	16	2	1428733	C->T	intergenic (-7/-63)	insH-5 <- / -> lomR	Rac prophage; IS5 transposase and trans-activator/Rac prophage; protein LomR_1
clone 2-13	16	2	1433259	G->A	A139V (GCC->GTC)	pinR <-	Rac prophage; putative site-specific recombinase
clone 2-13	16	2	1434218	A->G	S3P (TCA->CCA)	ynaE <-	Rac prophage; uncharacterized protein YnaE
clone 2-13	16	2	1461964	C->T	P358S (CCG->TCG)	paaJ ->	beta-ketoadipyl-CoA thiolase
clone 2-13	16	2	1465092	A->G	intergenic (+31/+73)	paaY -> / <- ynbG	2-hydroxycyclohepta-1,4,6-triene-1-carboxyl-CoA thioesterase/uncharacterized protein YnbG
clone 2-13	16	2	1471751	T->C	pseudogene (1233/3495 nt)	ydbA ->	putative outer membrane protein, N-terminal fragment
clone 2-13	16	2	1487556	C->T	Q108* (CAG->TAG)	ydcF ->	DUF218 domain-containing protein YdcF
clone 2-13	16	2	1493791	A->G	D441G (GAT->GGT)	trg ->	methyl-accepting chemotaxis protein Trg
clone 2-13	16	2	1494538	C->T	K178K (AAG->AAA)	ydcI <-	putative DNA-binding transcriptional repressor YdcI
clone 2-13	16	2	1494883	(C)<sub>5->6</sub>	coding (189/924 nt)	ydcI <-	putative DNA-binding transcriptional repressor YdcI
clone 2-13	16	2	1497470	C->T	T205T (ACC->ACT)	opgD ->	glucan biosynthesis protein D
clone 2-13	16	2	1518774	T->C	T25A (ACG->GCG)	mnaT <-	L-amino acid N-acyltransferase
clone 2-13	16	2	1531149	(A)<sub>6->5</sub>	pseudogene (564/1054 nt)	yncI ->	putative transposase YncI
clone 2-13	16	2	1532762	T->C	V316A (GTA->GCA)	ydcC ->	H repeat-associated putative transposase YdcC
clone 2-13	16	2	1533040	A->G	intergenic (+88/-12)	ydcC -> / -> pptA	H repeat-associated putative transposase YdcC/putative 4-oxalocrotonate tautomerase (4-OT)
clone 2-13	16	2	1535433	A->G	H142H (CAT->CAC)	yddE <-	PF02567 family protein YddE
clone 2-13	16	2	1539083	#NAME?	coding (3508/3741 nt)	narZ <-	nitrate reductase Z subunit alpha
clone 2-13	16	2	1548771	&Delta;1 bp	coding (1371/3048 nt)	fdnG ->	formate dehydrogenase N subunit alpha
clone 2-13	16	2	1554490	&Delta;1 bp	coding (1180/1698 nt)	maeA <-	malate dehydrogenase, NAD-requiring
clone 2-13	16	2	1560740	A->G	Y64H (TAT->CAT)	ddpB <-	putative D,D-dipeptide ABC transporter membrane subunit DdpB
clone 2-13	16	2	1565387	&Delta;1 bp	coding (347/2400 nt)	dosP <-	oxygen-sensing c-di-GMP phosphodiesterase DosP
clone 2-13	16	2	1568818	A->G	D2D (GAT->GAC)	yddW <-	putative lipoprotein YddW
clone 2-13	16	2	1570334	T->C	L52L (TTA->TTG)	gadC <-	L-glutamate:4-aminobutyrate antiporter
clone 2-13	16	2	1573690	C->T	A505T (GCA->ACA)	pqqL <-	putative zinc peptidase
clone 2-13	16	2	1576356	A->G	S422P (TCT->CCT)	yddB <-	putative TonB-dependent receptor
clone 2-13	16	2	1587555	C->T	L60L (TTG->TTA)	ydeQ <-	putative fimbrial adhesin protein YdeQ
clone 2-13	16	2	1589131	T->C	R291G (AGA->GGA)	ydeT <-	fimbrial usher domain-containing protein YdeT
clone 2-13	16	2	1611245	A->G	F204L (TTT->CTT)	dgcF <-	putative diguanylate cyclase DgcF
clone 2-13	16	2	1615343	T->C	V180V (GTT->GTC)	yneJ ->	putative LysR-type DNA-binding transcriptional regulator YneJ
clone 2-13	16	2	1615772	C->T	P4S (CCA->TCA)	yneK ->	protein YneK
clone 2-13	16	2	1621670	(T)<sub>5->6</sub>	coding (339/1188 nt)	ydeE ->	dipeptide exporter
clone 2-13	16	2	1625306	C->A	intergenic (+15/+29)	ydeJ -> / <- dcp	conserved protein YdeJ/peptidyl-dipeptidase Dcp
clone 2-13	16	2	1630527	A->G	Y129Y (TAT->TAC)	ydfI <-	putative oxidoreductase YdfI
clone 2-13	16	2	1644579	T->C	intergenic (-275/+72)	ydfU <- / <- rem	Qin prophage; protein YdfU/Qin prophage; protein Rem
clone 2-13	16	2	1647290	A->G	Y12H (TAC->CAC)	ydfW <-	Qin prophage; uncharacterized protein YdfW
clone 2-13	16	2	1649713	&Delta;1 bp	coding (105/189 nt)	dicB ->	Qin prophage; cell division inhibition protein DicB
clone 2-13	16	2	1652737	A->G	H34H (CAT->CAC)	ynfP <-	protein YnfP
clone 2-13	16	2	1656101	T->C	N98N (AAT->AAC)	ynfB ->	DUF1283 domain-containing protein YnfB
clone 2-13	16	2	1657916	A->G	intergenic (+46/-153)	ynfD -> / -> ynfE	DUF1161 domain-containing protein YnfD/putative selenate reductase YnfE
clone 2-13	16	2	1661557	#NAME?	coding (1002/2424 nt)	ynfF ->	putative selenate reductase YnfF
clone 2-13	16	2	1669620	A->G	intergenic (-28/-79)	ynfL <- / -> ynfM	putative DNA-binding transcriptional regulator/putative transporter YnfM
clone 2-13	16	2	1674563	A->G	A217A (GCA->GCG)	tqsA ->	autoinducer 2 exporter
clone 2-13	16	2	1674655	C->T	P248L (CCT->CTT)	tqsA ->	autoinducer 2 exporter
clone 2-13	16	2	1677917	A->G	intergenic (-14/-510)	pntA <- / -> ydgH	pyridine nucleotide transhydrogenase subunit alpha/DUF1471 domain-containing protein YdgH
clone 2-13	16	2	1689478	G->A	L301L (TTG->TTA)	manA ->	mannose-6-phosphate isomerase
clone 2-13	16	2	1703486	G->A	R275C (CGT->TGT)	ydgJ <-	putative oxidoreductase YdgJ
clone 2-13	16	2	1707545	T->C	I209I (ATT->ATC)	rsxC ->	SoxR [2Fe-2S] reducing system protein RsxC
clone 2-13	16	2	1707772	C->T	A285V (GCC->GTC)	rsxC ->	SoxR [2Fe-2S] reducing system protein RsxC
clone 2-13	16	2	1714853	T->C	F159F (TTT->TTC)	gstA ->	glutathione S-transferase GstA
clone 2-13	16	2	1722982	A->G	T288A (ACA->GCA)	ydhK ->	putative transporter YdhK
clone 2-13	16	2	1732974	T->C	S1296S (AGT->AGC)	lhr ->	putative ATP-dependent helicase Lhr
clone 2-13	16	2	1733257	G->A	G1391S (GGT->AGT)	lhr ->	putative ATP-dependent helicase Lhr
clone 2-13	16	2	1738094	(A)<sub>7->8</sub>	coding (251/1026 nt)	purR ->	DNA-binding transcriptional repressor PurR
clone 2-13	16	2	1738791	G->A	P316P (CCG->CCA)	purR ->	DNA-binding transcriptional repressor PurR
clone 2-13	16	2	1774239	A->G	I151V (ATT->GTT)	ydiB ->	shikimate dehydrogenase/quinate dehydrogenase
clone 2-13	16	2	1776739	G->A	G385S (GGT->AGT)	ydiF ->	putative acetate-CoA transferase
clone 2-13	16	2	1778576	A->G	T242T (ACT->ACC)	ydiP <-	putative DNA-binding transcriptional regulator YdiP
clone 2-13	16	2	1781746	G->A	A118T (GCC->ACC)	ydiS ->	putative oxidoreductase with FAD/NAD(P)-binding domain
clone 2-13	16	2	1798802	C->T	E47E (GAG->GAA)	pheS <-	phenylalanine--tRNA ligase subunit alpha
clone 2-13	16	2	1800033	G->A	intergenic (-34/+63)	rpmI <- / <- infC	50S ribosomal subunit protein L35/translation initiation factor IF-3
clone 2-13	16	2	1816601	T->C	S179G (AGT->GGT)	chbG <-	chitin disaccharide deacetylase
clone 2-13	16	2	1840784	T->C	*207* (TAA->TGA)	ynjF <-	putative phosphatidyl transferase, inner membrane protein
clone 2-13	16	2	1841581	T->C	L31S (TTA->TCA)	nudG ->	5-hydroxy-CTP diphosphatase
clone 2-13	16	2	1842514	G->A	M48I (ATG->ATA)	gdhA ->	glutamate dehydrogenase
clone 2-13	16	2	1844927	(A)<sub>8->9</sub>	intergenic (-56/+72)	ynjI <- / <- topB	DUF1266 domain-containing protein YnjI/DNA topoisomerase III
clone 2-13	16	2	1851167	T->C	F103S (TTC->TCC)	ansA ->	L-asparaginase 1
clone 2-13	16	2	1856973	(T)<sub>6->7</sub>	coding (797/837 nt)	ydjI <-	putative aldolase YdjI
clone 2-13	16	2	1861688	(A)<sub>5->4</sub>	intergenic (-356/+14)	ydjL <- / <- yeaC	putative zinc-binding dehydrogenase YdjL/conserved protein YeaC
clone 2-13	16	2	1862831	G->A	A21T (GCT->ACT)	gapA ->	glyceraldehyde-3-phosphate dehydrogenase A
clone 2-13	16	2	1863027	A->G	D86G (GAC->GGC)	gapA ->	glyceraldehyde-3-phosphate dehydrogenase A
clone 2-13	16	2	1876289	&Delta;1 bp	coding (617/1182 nt)	nimT ->	2-nitroimidazole exporter
clone 2-13	16	2	1892015	A->G	H407H (CAT->CAC)	yoaA <-	putative 5' to 3' DNA helicase implicated in DNA repair
clone 2-13	16	2	1893181	T->C	K19E (AAG->GAG)	yoaA <-	putative 5' to 3' DNA helicase implicated in DNA repair
clone 2-13	16	2	1894229	A->G	I33V (ATC->GTC)	yoaC ->	DUF1889 domain-containing protein YoaC
clone 2-13	16	2	1902393	G->A	A116T (GCA->ACA)	manX ->	mannose-specific PTS enzyme IIAB component
clone 2-13	16	2	1903455	A->G	D125G (GAT->GGT)	manY ->	mannose-specific PTS enzyme IIC component
clone 2-13	16	2	1906289	T->C	T258A (ACG->GCG)	rlmA <-	23S rRNA m(1)G745 methyltransferase
clone 2-13	16	2	1912757	C->T	intergenic (-181/+11)	htpX <- / <- prc	zinc dependent endoprotease/tail-specific protease
clone 2-13	16	2	1915471	&Delta;1 bp	coding (64/699 nt)	proQ <-	RNA chaperone ProQ
clone 2-13	16	2	1920380	T->C	F53S (TTC->TCC)	rsmF ->	16S rRNA m(5)C1407 methyltransferase
clone 2-13	16	2	1920911	A->G	D230G (GAC->GGC)	rsmF ->	16S rRNA m(5)C1407 methyltransferase
clone 2-13	16	2	1924880	T->C	L30L (TTA->TTG)	yobA <-	CopC domain-containing protein
clone 2-13	16	2	1924991	T->C	intergenic (-22/-117)	yobA <- / -> holE	CopC domain-containing protein/DNA polymerase III subunit theta
clone 2-13	16	2	1936939	G->A	G96G (GGG->GGA)	yebK ->	DNA-binding transcriptional repressor YebK
clone 2-13	16	2	1937042	(A)<sub>8->7</sub>	coding (391/870 nt)	yebK ->	DNA-binding transcriptional repressor YebK
clone 2-13	16	2	1942469	C->T	A39T (GCT->ACT)	znuA <-	Zn(2(+)) ABC transporter periplasmic binding protein
clone 2-13	16	2	1949728	G->A	G265G (GGC->GGT)	aspS <-	aspartate--tRNA ligase
clone 2-13	16	2	1950337	T->C	E62E (GAA->GAG)	aspS <-	aspartate--tRNA ligase
clone 2-13	16	2	1956387	G->A	S207S (AGC->AGT)	torZ <-	trimethylamine N-oxide reductase 2
clone 2-13	16	2	1956553	T->C	H152R (CAT->CGT)	torZ <-	trimethylamine N-oxide reductase 2
clone 2-13	16	2	1968057	C->T	A149T (GCG->ACG)	cheB <-	protein-glutamate methylesterase/protein glutamine deamidase
clone 2-13	16	2	1985304	C->T	L275L (CTG->CTA)	araF <-	arabinose ABC transporter periplasmic binding protein
clone 2-13	16	2	1986103	G->A	A9V (GCA->GTA)	araF <-	arabinose ABC transporter periplasmic binding protein
clone 2-13	16	2	1999121	A->G	D120D (GAT->GAC)	dcyD <-	D-cysteine desulfhydrase
clone 2-13	16	2	2007438	A->G	D428G (GAC->GGC)	amyA ->	alpha-amylase
clone 2-13	16	2	2010344	G->A	W175* (TGG->TAG)	yedK ->	putative SOS response-associated peptidase YedK
clone 2-13	16	2	2013366	(C)<sub>5->4</sub>	coding (138/1659 nt)	fliF ->	flagellar basal-body MS-ring and collar protein
clone 2-13	16	2	2016647	A->G	T32A (ACC->GCC)	fliI ->	flagellum-specific ATP synthase FliI
clone 2-13	16	2	2019196	G->A	V271M (GTG->ATG)	fliK ->	flagellar hook-length control protein
clone 2-13	16	2	2025443	G->A	intergenic (-130/-68)	dsrA <- / -> yedP	small regulatory RNA DsrA/putative mannosyl-3-phosphoglycerate phosphatase
clone 2-13	16	2	2035600	&Delta;1 bp	intergenic (+357/-235)	yedS -> / -> hchA	putative outer membrane protein YedS, N-terminal fragment/protein/nucleic acid deglycase 1
clone 2-13	16	2	2051217	A->G	K2094E (AAA->GAA)	yeeJ ->	inverse autotransporter adhesin
clone 2-13	16	2	2052383	&Delta;1 bp	pseudogene (946/1053 nt)	yeeL <-	putative glycosyltransferase, N-terminal fragment
clone 2-13	16	2	2055121	T->C	Y21H (TAT->CAT)	amn ->	AMP nucleosidase
clone 2-13	16	2	2056100	T->C	V347A (GTG->GCG)	amn ->	AMP nucleosidase
clone 2-13	16	2	2059047	#NAME?	coding (800/1644 nt)	yeeO <-	FMN/FAD exporter
clone 2-13	16	2	2061384	T->C	I184V (ATT->GTT)	nac <-	DNA-binding transcriptional dual regulator Nac
clone 2-13	16	2	2063707	G->A	A254V (GCT->GTT)	cobT <-	nicotinate-nucleotide--dimethylbenzimidazole phosphoribosyltransferase
clone 2-13	16	2	2078930	A->G	*119* (TAA->TGA)	yoeF ->	CP4-44 prophage; putative uncharacterized protein YoeF
clone 2-13	16	2	2081860	&Delta;1 bp	coding (688/1167 nt)	dacD <-	D-alanyl-D-alanine carboxypeptidase DacD
clone 2-13	16	2	2084835	A->G	S231P (TCC->CCC)	yeeE <-	inner membrane protein YeeE
clone 2-13	16	2	2106419	C->T	V270I (GTC->ATC)	wbbH <-	putative O-antigen polymerase
clone 2-13	16	2	2112347	G->A	H239Y (CAT->TAT)	rfbB <-	dTDP-glucose 4,6-dehydratase 1
clone 2-13	16	2	2114474	C->T	intergenic (-147/+28)	galF <- / <- wcaM	UTP:glucose-1-phosphate uridylyltransferase, low activity/putative colanic acid biosynthesis protein WcaM
clone 2-13	16	2	2123207	(C)<sub>5->4</sub>	coding (1314/1437 nt)	cpsB <-	mannose-1-phosphate guanylyltransferase
clone 2-13	16	2	2131092	G->T	L327I (CTA->ATA)	wcaC <-	putative colanic acid biosynthesis glycosyl transferase
clone 2-13	16	2	2135783	G->A	H106Y (CAC->TAC)	wzb <-	protein-tyrosine phosphatase
clone 2-13	16	2	2136099	G->A	intergenic (-1/+5)	wzb <- / <- wza	protein-tyrosine phosphatase/outer membrane polysaccharide export protein Wza
clone 2-13	16	2	2158834	C->T	S150L (TCG->TTG)	mdtC ->	multidrug efflux pump RND permease subunit MdtC
clone 2-13	16	2	2167343	&Delta;1 bp	coding (178/219 nt)	ogrK <-	prophage P2 late control protein OgrK
clone 2-13	16	2	2171926	T->C	L316L (TTA->TTG)	gatD <-	galactitol-1-phosphate 5-dehydrogenase
clone 2-13	16	2	2183532	A->G	V40V (GTT->GTC)	yegX <-	putative hydrolase
clone 2-13	16	2	2189692	G->A	H407Y (CAT->TAT)	yehB <-	putative fimbrial usher protein YehB
clone 2-13	16	2	2195515	G->A	D406N (GAC->AAC)	metG ->	methionine--tRNA ligase
clone 2-13	16	2	2201042	A->T	D255V (GAT->GTT)	yehI ->	DUF4132 domain-containing protein YehI
clone 2-13	16	2	2210411	A->G	S438G (AGC->GGC)	yehQ ->	SWIM zinc finger domains-containing protein YehQ
clone 2-13	16	2	2217340	T->C	N23S (AAT->AGT)	yehX <-	glycine betaine ABC transporter ATP binding subunit YehX
clone 2-13	16	2	2217477	C->T	V361I (GTA->ATA)	yehY <-	glycine betaine ABC transporter membrane subunit YehY
clone 2-13	16	2	2217661	A->G	R299R (CGT->CGC)	yehY <-	glycine betaine ABC transporter membrane subunit YehY
clone 2-13	16	2	2227340	(C)<sub>6->5</sub>	pseudogene (1419/1436 nt)	mdtQ <-	putative multidrug resistance outer membrane protein MdtQ
clone 2-13	16	2	2228769	T->C	intergenic (-11/-213)	mdtQ <- / -> yohP	putative multidrug resistance outer membrane protein MdtQ/putative membrane protein YohP
clone 2-13	16	2	2235648	G->A	A128A (GCG->GCA)	preA ->	NAD-dependent dihydropyrimidine dehydrogenase subunit PreA
clone 2-13	16	2	2269531	A->G	S226S (TCA->TCG)	lpxT ->	Kdo2-lipid A phosphotransferase
clone 2-13	16	2	2272901	A->G	M180V (ATG->GTG)	yejA ->	putative oligopeptide ABC transporter periplasmic binding protein
clone 2-13	16	2	2275565	T->C	I98T (ATT->ACT)	yejE ->	putative oligopeptide ABC transporter membrane subunit YejE
clone 2-13	16	2	2278440	(T)<sub>5->4</sub>	intergenic (-203/+130)	yejG <- / <- bcr	protein YejG/multidrug efflux pump Bcr
clone 2-13	16	2	2281485	(C)<sub>5->3</sub>	coding (854-855/1761 nt)	radD ->	putative DNA repair helicase RadD
clone 2-13	16	2	2290400	A->G	intergenic (-220/-100)	yejO <- / -> narP	adhesin-like autotransporter YejO/DNA-binding transcriptional dual regulator NarP
clone 2-13	16	2	2291552	T->C	R287G (AGA->GGA)	ccmH <-	holocytochrome c synthetase - thiol:disulfide oxidoreductase CcmH
clone 2-13	16	2	2292761	G->A	G68G (GGC->GGT)	ccmG <-	holocytochrome c synthetase - thiol:disulfide oxidoreductase CcmG
clone 2-13	16	2	2295532	(A)<sub>6->7</sub>	coding (55/210 nt)	ccmD <-	heme trafficking system membrane protein CcmD
clone 2-13	16	2	2296031	(G)<sub>5->4</sub>	coding (290/738 nt)	ccmC <-	heme trafficking system membrane protein CcmC
clone 2-13	16	2	2299041	G->A	L180F (CTT->TTT)	napH <-	ferredoxin-type protein NapH
clone 2-13	16	2	2303639	G->A	G12R (GGA->AGA)	yojO ->	uncharacterized protein YojO
clone 2-13	16	2	2305612	A->T	D381E (GAT->GAA)	mqo <-	malate:quinone oxidoreductase
clone 2-13	16	2	2315082	T->C	L532S (TTA->TCA)	rcsD ->	RcsD phosphotransferase
clone 2-13	16	2	2323396	&Delta;1 bp	intergenic (+145/-51)	atoC -> / -> atoD	DNA-binding transcriptional activator/ornithine decarboxylase inhibitor AtoC/acetyl-CoA:acetoacetyl-CoA transferase subunit alpha
clone 2-13	16	2	2327859	T->C	R95R (AGA->AGG)	yfaP <-	DUF2135 domain-containing protein YfaP
clone 2-13	16	2	2327884	A->G	V87A (GTC->GCC)	yfaP <-	DUF2135 domain-containing protein YfaP
clone 2-13	16	2	2333701	C->T	pseudogene (702/4605 nt)	yfaS <-	putative macroglobulin family protein, N-terminal fragment
clone 2-13	16	2	2350633	(T)<sub>6->5</sub>	coding (379/1077 nt)	glpQ <-	glycerophosphoryl diester phosphodiesterase
clone 2-13	16	2	2354457	G->A	E65K (GAA->AAA)	glpB ->	anaerobic glycerol-3-phosphate dehydrogenase subunit B
clone 2-13	16	2	2356592	G->A	E358K (GAA->AAA)	glpC ->	anaerobic glycerol-3-phosphate dehydrogenase subunit C
clone 2-13	16	2	2370139	G->A	G41D (GGC->GAC)	arnD ->	putative 4-deoxy-4-formamido-L-arabinose-phosphoundecaprenol deformylase ArnD
clone 2-13	16	2	2374622	C->T	A128T (GCC->ACC)	menE <-	o-succinylbenzoate--CoA ligase
clone 2-13	16	2	2378710	T->C	S184G (AGC->GGC)	menD <-	2-succinyl-5-enolpyruvyl-6-hydroxy-3- cyclohexene-1-carboxylate synthase
clone 2-13	16	2	2381759	C->T	A51V (GCC->GTC)	rbn ->	ribonuclease BN
clone 2-13	16	2	2383446	(A)<sub>8->7</sub>	coding (734/1212 nt)	elaD ->	protease ElaD
clone 2-13	16	2	2389174	G->A	G20E (GGG->GAG)	yfbP ->	uncharacterized protein YfbP
clone 2-13	16	2	2393071	T->C	intergenic (-30/+134)	nuoM <- / <- nuoL	NADH:quinone oxidoreductase subunit M/NADH:quinone oxidoreductase subunit L
clone 2-13	16	2	2393415	C->T	L544L (CTG->CTA)	nuoL <-	NADH:quinone oxidoreductase subunit L
clone 2-13	16	2	2393988	A->G	I353I (ATT->ATC)	nuoL <-	NADH:quinone oxidoreductase subunit L
clone 2-13	16	2	2397082	T->C	M121V (ATG->GTG)	nuoH <-	NADH:quinone oxidoreductase subunit H
clone 2-13	16	2	2404172	A->G	F148L (TTC->CTC)	nuoB <-	NADH:quinone oxidoreductase subunit B
clone 2-13	16	2	2412838	(G)<sub>5->4</sub>	coding (295/456 nt)	yfbV <-	UPF0208 membrane protein YfbV
clone 2-13	16	2	2416246	G->A	M500I (ATG->ATA)	pta ->	phosphate acetyltransferase
clone 2-13	16	2	2418733	T->C	A148A (GCA->GCG)	yfcD <-	putative Nudix hydrolase
clone 2-13	16	2	2421767	G->A	L20L (TTG->TTA)	yfcH ->	putative NAD-dependent epimerase YfcH
clone 2-13	16	2	2425539	&Delta;1 bp	coding (378/687 nt)	hisQ <-	lysine/arginine/ornithine ABC transporter/histidine ABC transporter, membrane subunit HisQ
clone 2-13	16	2	2430203	C->T	P12P (CCG->CCA)	purF <-	amidophosphoribosyltransferase
clone 2-13	16	2	2430859	A->G	intergenic (-96/+163)	cvpA <- / <- dedD	colicin V production protein/cell division protein DedD
clone 2-13	16	2	2432131	T->C	E271G (GAA->GGA)	folC <-	bifunctional folylpolyglutamate synthetase/dihydrofolate synthetase
clone 2-13	16	2	2436187	C->T	V155I (GTT->ATT)	usg <-	putative semialdehyde dehydrogenase Usg
clone 2-13	16	2	2436600	C->T	G17D (GGC->GAC)	usg <-	putative semialdehyde dehydrogenase Usg
clone 2-13	16	2	2438226	(A)<sub>6->7</sub>	coding (277/996 nt)	flk ->	putative flagella assembly protein
clone 2-13	16	2	2455757	(A)<sub>7->8</sub>	intergenic (-111/+570)	yfcV <- / <- sixA	putative fimbrial protein YfcV/phosphohistidine phosphatase
clone 2-13	16	2	2463088	T->C	V26A (GTT->GCT)	yfdF ->	protein YfdF
clone 2-13	16	2	2464158	T->C	intergenic (+88/+94)	yfdF -> / <- mlaA	protein YfdF/intermembrane phospholipid transport system - outer membrane lipoprotein MlaA
clone 2-13	16	2	2466971	G->A	E143K (GAA->AAA)	intS ->	CPS-53 (KpLE1) prophage; prophage CPS-53 integrase
clone 2-13	16	2	2475346	T->C	I121I (ATT->ATC)	yfdR ->	CPS-53 (KpLE1) prophage; 5'-deoxynucleotidase
clone 2-13	16	2	2486122	T->C	D583D (GAT->GAC)	evgS ->	sensory histidine kinase EvgS
clone 2-13	16	2	2486197	T->C	Y608Y (TAT->TAC)	evgS ->	sensory histidine kinase EvgS
clone 2-13	16	2	2494930	(C)<sub>5->6</sub>	coding (233/276 nt)	ypdI ->	colanic acid synthesis putative lipoprotein YpdI
clone 2-13	16	2	2496424	C->T	G260G (GGC->GGT)	lpxP ->	palmitoleoyl acyltransferase
clone 2-13	16	2	2496673	T->C	intergenic (+108/-248)	lpxP -> / -> ypdK	palmitoleoyl acyltransferase/putative membrane protein YpdK
clone 2-13	16	2	2499657	A->C	L329F (TTA->TTC)	ypdA ->	sensory histidine kinase YpdA
clone 2-13	16	2	2505088	C->T	V154I (GTT->ATT)	ypdE <-	broad-specificity exoaminopeptidase
clone 2-13	16	2	2509228	T->C	I67V (ATT->GTT)	glk <-	glucokinase
clone 2-13	16	2	2510438	T->C	I270T (ATT->ACT)	yfeO ->	putative transport protein YfeO
clone 2-13	16	2	2511269	G->A	G90D (GGC->GAC)	ypeC ->	DUF2502 domain-containing protein YpeC
clone 2-13	16	2	2511463	T->C	intergenic (+136/+5)	ypeC -> / <- mntH	DUF2502 domain-containing protein YpeC/Mn(2(+))/Fe(2(+)): H(+) symporter MntH
clone 2-13	16	2	2518004	A->G	intergenic (-172/+37)	pdeA <- / <- alaX	putative c-di-GMP phosphodiesterase PdeA/tRNA-Ala
clone 2-13	16	2	2521786	G->A	P231L (CCG->CTG)	xapR <-	DNA-binding transcriptional activator XapR
clone 2-13	16	2	2530462	T->C	M258V (ATG->GTG)	zipA <-	cell division protein ZipA
clone 2-13	16	2	2539436	C->T	V50I (GTC->ATC)	cysM <-	cysteine synthase B
clone 2-13	16	2	2563055	G->A	A178T (GCC->ACC)	yffP ->	CPZ-55 prophage; uncharacterized protein YffP
clone 2-13	16	2	2566256	&Delta;1 bp	coding (629/1404 nt)	eutA <-	reactivating factor for ethanolamine ammonia-lyase EutBC
clone 2-13	16	2	2582098	A->G	V227A (GTC->GCC)	ypfG <-	DUF1176 domain-containing protein YpfG
clone 2-13	16	2	2610405	G->A	C81Y (TGT->TAT)	hyfH ->	hydrogenase 4 component H
clone 2-13	16	2	2614547	G->A	G205D (GGC->GAC)	focB ->	putative formate transporter
clone 2-13	16	2	2614818	G->A	intergenic (+36/+2)	focB -> / <- yfgO	putative formate transporter/putative transporter YfgO
clone 2-13	16	2	2617057	G->A	A322T (GCC->ACC)	bepA ->	beta-barrel assembly-enhancing protease
clone 2-13	16	2	2617615	G->A	C13Y (TGT->TAT)	yfgD ->	putative oxidoreductase YfgD
clone 2-13	16	2	2624084	T->C	Y347Y (TAT->TAC)	ppk ->	polyphosphate kinase
clone 2-13	16	2	2632703	T->C	K456K (AAA->AAG)	guaB <-	inosine 5'-monophosphate dehydrogenase
clone 2-13	16	2	2635365	G->A	Q378Q (CAG->CAA)	xseA ->	exodeoxyribonuclease VII subunit XseA
clone 2-13	16	2	2640018	C->T	E186E (GAG->GAA)	hisS <-	histidine--tRNA ligase
clone 2-13	16	2	2640842	G->A	T321T (ACC->ACT)	ispG <-	(E)-4-hydroxy-3-methylbut-2-enyl-diphosphate synthase (flavodoxin)
clone 2-13	16	2	2643639	T->C	V215V (GTA->GTG)	rlmN <-	23S rRNA m(2)A2503 methyltransferase/tRNA m(2)A37 methyltransferase
clone 2-13	16	2	2652855	(G)<sub>6->7</sub>	coding (362/846 nt)	sseA ->	3-mercaptopyruvate sulfurtransferase
clone 2-13	16	2	2659460	T->C	Y3C (TAC->TGC)	hscB <-	co-chaperone for [Fe-S] cluster biosynthesis
clone 2-13	16	2	2664168	G->A	V243I (GTT->ATT)	suhB ->	inositol-phosphate phosphatase
clone 2-13	16	2	2667580	(C)<sub>5->6</sub>	coding (267/1140 nt)	hcaT <-	putative 3-phenylpropionate transporter
clone 2-13	16	2	2670099	C->T	S356S (AGC->AGT)	hcaE ->	putative 3-phenylpropionate/cinnamate dioxygenase subunit alpha
clone 2-13	16	2	2682302	G->A	G148G (GGC->GGT)	yphG <-	DUF5107 domain-containing protein YphG
clone 2-13	16	2	2685692	T->C	intergenic (-185/-143)	glyA <- / -> hmp	serine hydroxymethyltransferase/nitric oxide dioxygenase
clone 2-13	16	2	2705445	A->G	R560R (CGT->CGC)	lepA <-	elongation factor 4
clone 2-13	16	2	2708567	G->A	A63V (GCA->GTA)	rseB <-	anti-sigma factor stabilizing protein RseB
clone 2-13	16	2	2712533	C->T	E78K (GAA->AAA)	yfiC <-	tRNA m(6)A37 methyltransferase
clone 2-13	16	2	2714618	T->C	S235G (AGC->GGC)	yfiE <-	putative LysR-type DNA-binding transcriptional regulator YfiE
clone 2-13	16	2	2716684	(A)<sub>6->7</sub>	intergenic (-235/-70)	grcA <- / -> ung	stress-induced alternate pyruvate formate-lyase subunit/uracil-DNA glycosylase
clone 2-13	16	2	2722110	T->C	L720L (TTG->CTG)	patZ ->	peptidyl-lysine acetyltransferase
clone 2-13	16	2	2732874	C->T	D434N (GAT->AAT)	clpB <-	ClpB chaperone
clone 2-13	16	2	2750915	T->C	W29R (TGG->CGG)	nadK ->	NAD kinase
clone 2-13	16	2	2752992	G->A	D400N (GAC->AAC)	recN ->	DNA repair protein RecN
clone 2-13	16	2	2754784	(A)<sub>8->9</sub>	intergenic (-20/-112)	ratA <- / -> smpB	ribosome association toxin RatA/SsrA-binding protein
clone 2-13	16	2	2772501	G->A	pseudogene (682/1016 nt)	yfjV <-	CP4-57 prophage; putative arsenite transporter, N-terminal fragment
clone 2-13	16	2	2811060	(A)<sub>5->6</sub>	coding (291/531 nt)	mprA ->	DNA-binding transcriptional repressor MprA
clone 2-13	16	2	2812526	G->A	S367N (AGC->AAC)	emrA ->	multidrug efflux pump membrane fusion protein EmrA
clone 2-13	16	2	2813160	T->C	V182A (GTG->GCG)	emrB ->	multidrug efflux pump membrane subunit EmrB
clone 2-13	16	2	2819844	C->A	G723V (GGC->GTC)	alaS <-	alanine--tRNA ligase/DNA-binding transcriptional repressor
clone 2-13	16	2	2820985	C->T	G343S (GGC->AGC)	alaS <-	alanine--tRNA ligase/DNA-binding transcriptional repressor
clone 2-13	16	2	2823867	T->C	Q160Q (CAA->CAG)	pncC <-	NMN aminohydrolase
clone 2-13	16	2	2827024	A->G	P211P (CCA->CCG)	srlE ->	sorbitol-specific PTS enzyme IIBC1 component
clone 2-13	16	2	2833826	C->T	P451S (CCG->TCG)	norV ->	anaerobic nitric oxide reductase flavorubredoxin
clone 2-13	16	2	2841862	A->T	K291N (AAA->AAT)	ascB ->	6-phospho-beta-glucosidase AscB
clone 2-13	16	2	2848611	T->C	I211V (ATT->GTT)	hycC <-	formate hydrogenlyase subunit HycC
clone 2-13	16	2	2857991	C->A	T300K (ACG->AAG)	mutS ->	DNA mismatch repair protein MutS
clone 2-13	16	2	2862980	G->A	A216T (GCC->ACC)	ygbK ->	putative 3-oxo-tetronate kinase YgbK
clone 2-13	16	2	2866904	G->A	N216N (AAC->AAT)	rpoS <-	RNA polymerase, sigma S (sigma 38) factor
clone 2-13	16	2	2883255	(T)<sub>5->6</sub>	coding (884/1509 nt)	casA <-	type I-E CRISPR system Cascade subunit CasA
clone 2-13	16	2	2886103	C->T	A373T (GCT->ACT)	cas3 <-	CRISPR-associated endonuclease/helicase Cas3
clone 2-13	16	2	2891981	&Delta;1 bp	intergenic (-83/-233)	cysJ <- / -> queD	sulfite reductase, flavoprotein subunit/6-carboxy-5,6,7,8-tetrahydropterin synthase
clone 2-13	16	2	2902008	T->C	M38T (ATG->ACG)	ygcE ->	putative sugar kinase YgcE
clone 2-13	16	2	2905452	T->C	intergenic (-34/-105)	queE <- / -> yqcG	putative 7-carboxy-7-deazaguanine synthase QueE/cell envelope stress response protein YqcG
clone 2-13	16	2	2905516	(A)<sub>5->4</sub>	intergenic (-98/-41)	queE <- / -> yqcG	putative 7-carboxy-7-deazaguanine synthase QueE/cell envelope stress response protein YqcG
clone 2-13	16	2	2912387	G->A	S422L (TCA->TTA)	relA <-	GDP/GTP pyrophosphokinase
clone 2-13	16	2	2919673	&Delta;1 bp	coding (1074/1341 nt)	gudX <-	glucarate dehydratase-related protein
clone 2-13	16	2	2928467	(A)<sub>5->6</sub>	coding (239/1290 nt)	sdaC ->	serine:H(+) symporter SdaC
clone 2-13	16	2	2928726	T->C	S166S (AGT->AGC)	sdaC ->	serine:H(+) symporter SdaC
clone 2-13	16	2	2935706	G->A	L41L (CTG->CTA)	fucI ->	L-fucose isomerase
clone 2-13	16	2	2941490	C->T	A48T (GCG->ACG)	ygdD <-	conserved inner membrane protein YgdD
clone 2-13	16	2	2944947	T->C	L136L (TTA->CTA)	csdE ->	sulfur acceptor protein CsdE
clone 2-13	16	2	2946705	(C)<sub>5->4</sub>	coding (474/1098 nt)	mltA <-	membrane-bound lytic murein transglycosylase A
clone 2-13	16	2	2947343	(A)<sub>8->9</sub>	intergenic (-165/-44)	mltA <- / -> metZ	membrane-bound lytic murein transglycosylase A/tRNA-Met
clone 2-13	16	2	2953237	G->A	R923W (CGG->TGG)	recB <-	exodeoxyribonuclease V subunit RecB
clone 2-13	16	2	2954064	C->A	G647V (GGT->GTT)	recB <-	exodeoxyribonuclease V subunit RecB
clone 2-13	16	2	2955372	G->A	P211L (CCG->CTG)	recB <-	exodeoxyribonuclease V subunit RecB
clone 2-13	16	2	2965360	A->G	A226A (GCT->GCC)	lgt <-	phosphatidylglycerol--prolipoprotein diacylglyceryl transferase
clone 2-13	16	2	2965669	G->T	S123S (TCC->TCA)	lgt <-	phosphatidylglycerol--prolipoprotein diacylglyceryl transferase
clone 2-13	16	2	2967795	&Delta;1 bp	coding (640/2247 nt)	ptsP <-	phosphoenolpyruvate-protein phosphotransferase PtsP
clone 2-13	16	2	2970735	G->A	E106K (GAA->AAA)	ygdQ ->	UPF0053 inner membrane protein YgdQ
clone 2-13	16	2	2983107	T->C	Q51R (CAG->CGG)	kduD <-	putative 2-keto-3-deoxy-D-gluconate dehydrogenase
clone 2-13	16	2	2983772	A->G	I118T (ATT->ACT)	kduI <-	5-dehydro-4-deoxy-D-glucuronate isomerase
clone 2-13	16	2	2992259	A->T	I56F (ATC->TTC)	ygeH ->	putative transcriptional regulator YgeH
clone 2-13	16	2	2996455	C->T	A275T (GCG->ACG)	insD-4 <-	IS2 insertion element protein InsB
clone 2-13	16	2	3016459	G->A	A134T (GCG->ACG)	ygfK ->	putative oxidoreductase, Fe-S subunit
clone 2-13	16	2	3017954	(A)<sub>6->5</sub>	coding (1895/3099 nt)	ygfK ->	putative oxidoreductase, Fe-S subunit
clone 2-13	16	2	3018199	C->T	L714L (CTA->TTA)	ygfK ->	putative oxidoreductase, Fe-S subunit
clone 2-13	16	2	3019197	C->T	H13Y (CAC->TAC)	ssnA ->	putative aminohydrolase
clone 2-13	16	2	3021753	A->G	E146E (GAA->GAG)	xdhD ->	fused putative xanthine/hypoxanthine oxidase: molybdopterin-binding subunit and Fe-S binding subunit
clone 2-13	16	2	3022539	T->C	V408V (GTT->GTC)	xdhD ->	fused putative xanthine/hypoxanthine oxidase: molybdopterin-binding subunit and Fe-S binding subunit
clone 2-13	16	2	3029042	C->T	M630I (ATG->ATA)	ygfT <-	fused putative oxidoreductase, Fe-S subunit and nucleotide-binding subunit
clone 2-13	16	2	3040459	&Delta;1 bp	coding (365/408 nt)	ygfX <-	protein YgfX
clone 2-13	16	2	3042214	A->G	E301G (GAA->GGA)	ygfZ ->	folate-binding protein
clone 2-13	16	2	3066052	C->T	S417S (AGC->AGT)	scpC ->	propionyl-CoA:succinate CoA transferase
clone 2-13	16	2	3068764	C->T	M15I (ATG->ATA)	argO <-	L-arginine exporter
clone 2-13	16	2	3096216	C->T	L133L (CTG->TTG)	yggT ->	uncharacterized protein YggT
clone 2-13	16	2	3101296	T->C	M110V (ATG->GTG)	yggN <-	putative EcfF
clone 2-13	16	2	3107121	C->T	G679R (GGG->AGG)	speC <-	ornithine decarboxylase, biosynthetic
clone 2-13	16	2	3110140	A->G	L196L (TTA->TTG)	yqgA ->	DUF554 domain-containing protein YqgA
clone 2-13	16	2	3117432	G->A	L561L (CTG->TTG)	yghJ <-	putative lipoprotein YghJ
clone 2-13	16	2	3126828	G->A	F398F (TTC->TTT)	glcD <-	glycolate dehydrogenase, putative FAD-linked subunit
clone 2-13	16	2	3129951	T->C	I89V (ATA->GTA)	yghO <-	putative DNA-binding transcriptional regulator YghO
clone 2-13	16	2	3147613	C->A	pseudogene (79/836 nt)<br>G43V (GGC->GTC)	yghX <-<br>yqhI <-	putative hydrolase fragment<br>protein YqhI
clone 2-13	16	2	3147761	G->A	intergenic (-21/-136)	yqhI <- / -> gpr	protein YqhI/L-glyceraldehyde 3-phosphate reductase
clone 2-13	16	2	3156162	G->A	G270S (GGC->AGC)	yqhD ->	NADPH-dependent aldehyde reductase YqhD
clone 2-13	16	2	3157681	T->G	L11R (CTG->CGG)	yqhG ->	DUF3828 domain-containing protein YqhG
clone 2-13	16	2	3160514	G->A	G211G (GGC->GGT)	ygiQ <-	radical SAM superfamily protein YgiQ
clone 2-13	16	2	3172013	G->A	P67S (CCA->TCA)	ygiZ <-	conserved inner membrane protein YgiZ
clone 2-13	16	2	3173474	G->A	intergenic (+18/+30)	ygiN -> / <- parE	putative quinol monooxygenase YgiN/DNA topoisomerase IV subunit B
clone 2-13	16	2	3191162	(A)<sub>6->7</sub>	coding (531/1065 nt)	yqiI ->	putative fimbrial protein YqiI
clone 2-13	16	2	3192444	(T)<sub>7->8</sub>	coding (237/630 nt)	yqiJ ->	putative inner membrane protein
clone 2-13	16	2	3200048	C->T	T306T (ACG->ACA)	ygiF <-	inorganic triphosphatase
clone 2-13	16	2	3204270	T->C	N107S (AAT->AGT)	folB <-	dihydroneopterin aldolase
clone 2-13	16	2	3204299	G->A	S97S (AGC->AGT)	folB <-	dihydroneopterin aldolase
clone 2-13	16	2	3205842	C->T	V139M (GTG->ATG)	ttdR <-	DNA-binding transcriptional activator Dan
clone 2-13	16	2	3212761	A->G	E552G (GAA->GGA)	dnaG ->	DNA primase
clone 2-13	16	2	3213084	T->C	V13A (GTC->GCC)	rpoD ->	RNA polymerase, sigma 70 (sigma D) factor
clone 2-13	16	2	3225133	T->C	V834A (GTT->GCT)	ebgA ->	evolved beta-D-galactosidase subunit alpha
clone 2-13	16	2	3225763	C->T	Y14Y (TAC->TAT)	ebgC ->	DUF386 domain-containing evolved beta-D-galactosidase subunit beta
clone 2-13	16	2	3230620	G->A	S578N (AGC->AAC)	ygjK ->	glycoside hydrolase
clone 2-13	16	2	3231743	C->T	H27Y (CAC->TAC)	fadH ->	2,4-dienoyl-CoA reductase
clone 2-13	16	2	3235245	T->C	T211A (ACC->GCC)	rlmG <-	23S rRNA m(2)G1835 methyltransferase
clone 2-13	16	2	3237433	C->T	H41H (CAC->CAT)	ygjR ->	putative oxidoreductase YgjR
clone 2-13	16	2	3239798	G->A	intergenic (+253/-146)	alx -> / -> sstT	putative membrane-bound redox modulator Alx/serine/threonine:Na(+) symporter
clone 2-13	16	2	3254935	A->G	D206G (GAT->GGT)	yhaK ->	bicupin-related protein
clone 2-13	16	2	3260131	G->A	A763V (GCG->GTG)	tdcE <-	2-ketobutyrate formate-lyase/pyruvate formate-lyase 4
clone 2-13	16	2	3264488	A->G	L177P (CTG->CCG)	tdcC <-	threonine/serine:H(+) symporter
clone 2-13	16	2	3269235	C->T	T274I (ACA->ATA)	yhaC ->	uncharacterized protein YhaC
clone 2-13	16	2	3270217	G->A	noncoding (376/377 nt)	rnpB <-	RNase P catalytic RNA component
clone 2-13	16	2	3280783	A->G	pseudogene (83/402 nt)	agaW ->	N-acetyl-D-galactosamine specific PTS truncated enzyme IIC component
clone 2-13	16	2	3297224	G->A	L305L (CTC->CTT)	yraQ <-	permease family protein YraQ
clone 2-13	16	2	3298623	C->T	R75Q (CGA->CAA)	yraR <-	putative nucleoside-diphosphate-sugar epimerase
clone 2-13	16	2	3310244	C->T	V309I (GTA->ATA)	pnp <-	polynucleotide phosphorylase
clone 2-13	16	2	3332578	A->G	I53T (ATT->ACT)	yhbE <-	inner membrane protein YhbE
clone 2-13	16	2	3375485	T->C	I206T (ATC->ACC)	dcuD ->	putative transporter DcuD
clone 2-13	16	2	3379913	C->T	V29I (GTC->ATC)	zapE <-	cell division factor ZapE with ATPase activity
clone 2-13	16	2	3380780	T->C	L13S (TTA->TCA)	degQ ->	periplasmic serine endoprotease
clone 2-13	16	2	3393335	G->A	S975L (TCA->TTA)	yhdP <-	AsmA2 domain-containing protein
clone 2-13	16	2	3409731	A->G	E221G (GAA->GGA)	prmA ->	methyltransferase for 50S ribosomal subunit protein L11
clone 2-13	16	2	3413966	G->A	G35S (GGT->AGT)	acrE ->	multidrug efflux pump membrane fusion lipoprotein AcrE
clone 2-13	16	2	3414280	G->A	Q139Q (CAG->CAA)	acrE ->	multidrug efflux pump membrane fusion lipoprotein AcrE
clone 2-13	16	2	3430557	T->C	G94G (GGA->GGG)	aroE <-	shikimate dehydrogenase
clone 2-13	16	2	3442151	A->G	R107R (CGT->CGC)	rpsM <-	30S ribosomal subunit protein S13
clone 2-13	16	2	3442517	+C	intergenic (-46/+101)	rpsM <- / <- rpmJ	30S ribosomal subunit protein S13/50S ribosomal subunit protein L36
clone 2-13	16	2	3465232	(A)<sub>6->7</sub>	coding (151/462 nt)	gspM ->	Type II secretion system protein GspM
clone 2-13	16	2	3472261	G->A	I418I (ATC->ATT)	fusA <-	elongation factor G
clone 2-13	16	2	3476615	(T)<sub>6->5</sub>	coding (805/813 nt)	fkpA <-	peptidyl-prolyl cis-trans isomerase FkpA
clone 2-13	16	2	3486175	G->A	C19Y (TGC->TAC)	crp ->	DNA-binding transcriptional dual regulator CRP
clone 2-13	16	2	3491387	A->G	I26T (ATC->ACC)	fic <-	putative adenosine monophosphate--protein transferase Fic
clone 2-13	16	2	3494650	G->A	V214M (GTG->ATG)	nirB ->	nitrite reductase catalytic subunit NirB
clone 2-13	16	2	3511897	G->A	L150F (CTC->TTC)	yhfZ <-	putative DNA-binding transcriptional regulator YhfZ
clone 2-13	16	2	3517913	G->A	L192F (CTT->TTT)	aroB <-	3-dehydroquinate synthase
clone 2-13	16	2	3518263	T->C	Y75C (TAT->TGT)	aroB <-	3-dehydroquinate synthase
clone 2-13	16	2	3520603	G->A	A34V (GCT->GTT)	hofQ <-	DNA utilization protein HofQ
clone 2-13	16	2	3528350	G->A	V628I (GTC->ATC)	igaA ->	inner membrane protein - inhibits the Rcs signaling pathway
clone 2-13	16	2	3531124	T->C	E439G (GAG->GGG)	yhgE <-	putative transport protein YhgE
clone 2-13	16	2	3541567	G->A	L387L (CTG->CTA)	feoB ->	Fe(2(+)) transporter FeoB
clone 2-13	16	2	3541685	G->A	A427T (GCA->ACA)	feoB ->	Fe(2(+)) transporter FeoB
clone 2-13	16	2	3550701	T->C	K591K (AAA->AAG)	malP <-	maltodextrin phosphorylase
clone 2-13	16	2	3557443	T->C	T213A (ACG->GCG)	rtcB <-	RNA-splicing ligase
clone 2-13	16	2	3563208	C->T	A399V (GCC->GTC)	glpD ->	aerobic glycerol 3-phosphate dehydrogenase
clone 2-13	16	2	3565215	A->G	I456T (ATC->ACC)	glgP <-	glycogen phosphorylase
clone 2-13	16	2	3566663	T->C	A457A (GCA->GCG)	glgA <-	glycogen synthase
clone 2-13	16	2	3569061	A->G	F90L (TTC->CTC)	glgC <-	glucose-1-phosphate adenylyltransferase
clone 2-13	16	2	3570439	C->A	G294V (GGC->GTC)	glgX <-	limit dextrin alpha-1,6-glucohydrolase
clone 2-13	16	2	3570671	T->C	N217D (AAC->GAC)	glgX <-	limit dextrin alpha-1,6-glucohydrolase
clone 2-13	16	2	3573112	T->C	T131A (ACT->GCT)	glgB <-	1,4-alpha-glucan branching enzyme
clone 2-13	16	2	3591304	T->C	H341R (CAT->CGT)	ugpB <-	sn-glycerol 3-phosphate ABC transporter periplasmic binding protein
clone 2-13	16	2	3598363	G->A	C127Y (TGT->TAT)	panZ ->	PanD maturation factor
clone 2-13	16	2	3599023	C->T	L212L (CTG->CTA)	livJ <-	branched chain amino acid/phenylalanine ABC transporter periplasmic binding protein
clone 2-13	16	2	3599972	T->C	E271G (GAA->GGA)	rpoH <-	RNA polymerase, sigma 32 (sigma H) factor
clone 2-13	16	2	3605340	C->T	A91T (GCC->ACC)	yhhM <-	DUF2500 domain-containing protein YhhM
clone 2-13	16	2	3610564	(T)<sub>7->8</sub>	coding (1170/1218 nt)	yhhS <-	putative transporter YhhS
clone 2-13	16	2	3611429	G->A	T102M (ACG->ATG)	yhhS <-	putative transporter YhhS
clone 2-13	16	2	3616542	A->G	I121V (ATT->GTT)	nikC ->	Ni(2(+)) ABC transporter membrane subunit NikC
clone 2-13	16	2	3629690	G->A	L305L (CTG->TTG)	yhiI <-	putative membrane fusion protein YhiI
clone 2-13	16	2	3645719	A->G	D112G (GAC->GGC)	rlmJ ->	23S rRNA m(6)A2030 methyltransferase
clone 2-13	16	2	3649930	T->C	S332S (TCT->TCC)	arsB ->	arsenite/antimonite:H(+) antiporter
clone 2-13	16	2	3650761	T->C	intergenic (+99/-530)	arsC -> / -> yhiS	arsenate reductase/putative uncharacterized protein YhiS
clone 2-13	16	2	3651721	T->C	pseudogene (431/746 nt)	yhiS ->	putative uncharacterized protein YhiS
clone 2-13	16	2	3653526	C->T	pseudogene (291/478 nt)	yhiS ->	putative uncharacterized protein YhiS
clone 2-13	16	2	3653585	(A)<sub>8->7</sub>	pseudogene (350/478 nt)	yhiS ->	putative uncharacterized protein YhiS
clone 2-13	16	2	3656809	G->T	intergenic (-69/-186)	hdeA <- / -> hdeD	HdeA monomer, chaperone active form/acid-resistance membrane protein
clone 2-13	16	2	3658470	(A)<sub>6->7</sub>	coding (105/528 nt)	gadE ->	DNA-binding transcriptional activator GadE
clone 2-13	16	2	3658962	(C)<sub>5->4</sub>	intergenic (+69/-30)	gadE -> / -> gadF	DNA-binding transcriptional activator GadE/small regulatory RNA GadF
clone 2-13	16	2	3664825	(A)<sub>7->6</sub>	intergenic (-207/-39)	gadW <- / -> gadY	DNA-binding transcriptional dual regulator GadW/small regulatory RNA GadY
clone 2-13	16	2	3687859	C->A	A439S (GCG->TCG)	bcsC <-	cellulose biosynthesis protein BcsC
clone 2-13	16	2	3688459	(T)<sub>6->7</sub>	coding (715/3474 nt)	bcsC <-	cellulose biosynthesis protein BcsC
clone 2-13	16	2	3694677	G->A	A187V (GCG->GTG)	bcsA <-	cellulose synthase catalytic subunit
clone 2-13	16	2	3703745	A->G	V35A (GTG->GCG)	dppD <-	dipeptide ABC transporter ATP binding subunit DppD
clone 2-13	16	2	3717057	T->C	S171P (TCC->CCC)	yiaD ->	PF13488 family lipoprotein YiaD
clone 2-13	16	2	3718673	T->C	Q124Q (CAA->CAG)	yiaF <-	DUF3053 domain-containing protein YiaF
clone 2-13	16	2	3729849	&Delta;1 bp	coding (917/1323 nt)	xylA <-	xylose isomerase
clone 2-13	16	2	3732915	G->A	V239I (GTC->ATC)	xylG ->	xylose ABC transporter ATP binding subunit
clone 2-13	16	2	3735320	A->G	L114L (TTA->TTG)	xylR ->	DNA-binding transcriptional dual regulator XylR
clone 2-13	16	2	3748070	C->T	S329S (AGC->AGT)	lyxK ->	L-xylulose kinase
clone 2-13	16	2	3748599	T->C	L8P (CTG->CCG)	sgbH ->	3-keto-L-gulonate-6-phosphate decarboxylase SgbH
clone 2-13	16	2	3752676	A->G	N229D (AAT->GAT)	yiaU ->	putative LysR-type DNA-binding transcriptional regulator YiaU
clone 2-13	16	2	3759033	G->A	P277S (CCG->TCG)	selB <-	selenocysteyl-tRNA-specific translation elongation factor
clone 2-13	16	2	3760659	T->C	L197L (CTA->CTG)	selA <-	selenocysteine synthase
clone 2-13	16	2	3769837	(T)<sub>7->6</sub>	intergenic (+157/+406)	yibV -> / <- yibH	PF15596 family protein YibV/inner membrane protein YibH
clone 2-13	16	2	3770019	G->A	intergenic (+339/+224)	yibV -> / <- yibH	PF15596 family protein YibV/inner membrane protein YibH
clone 2-13	16	2	3774644	T->C	V74A (GTT->GCT)	mtlD ->	mannitol-1-phosphate 5-dehydrogenase
clone 2-13	16	2	3774971	T->C	I183T (ATT->ACT)	mtlD ->	mannitol-1-phosphate 5-dehydrogenase
clone 2-13	16	2	3775278	T->C	Y285Y (TAT->TAC)	mtlD ->	mannitol-1-phosphate 5-dehydrogenase
clone 2-13	16	2	3776231	A->G	Y50Y (TAT->TAC)	yibT <-	protein YibT
clone 2-13	16	2	3780880	G->A	E352K (GAA->AAA)	lldD ->	L-lactate dehydrogenase
clone 2-13	16	2	3793503	T->C	R61G (AGG->GGG)	htrL <-	protein HtrL
clone 2-13	16	2	3808391	A->G	intergenic (-293/-149)	waaQ <- / -> waaA	lipopolysaccharide core heptosyltransferase 3/KDO transferase
clone 2-13	16	2	3819911	(C)<sub>5->4</sub>	coding (1260/1683 nt)	ligB <-	DNA ligase B
clone 2-13	16	2	3834428	(G)<sub>6->5</sub>	coding (110/2319 nt)	yicI <-	alpha-D-xyloside xylohydrolase
clone 2-13	16	2	3837144	T->C	I64I (ATT->ATC)	setC ->	putative arabinose exporter
clone 2-13	16	2	3840083	G->A	intergenic (-90/-132)	nlpA <- / -> yicS	lipoprotein-28/uncharacterized protein YicS
clone 2-13	16	2	3845903	&Delta;1 bp	coding (1265/1392 nt)	uhpT <-	hexose-6-phosphate:phosphate antiporter
clone 2-13	16	2	3849303	T->C	E278E (GAA->GAG)	uhpB <-	sensory histidine kinase UhpB
clone 2-13	16	2	3860072	&Delta;1 bp	coding (45/1716 nt)	yidK <-	putative transporter YidK
clone 2-13	16	2	3862275	(T)<sub>7->8</sub>	coding (198/486 nt)	glvB <-	putative PTS enzyme II component GlvB
clone 2-13	16	2	3865514	G->A	L254L (CTG->TTG)	yidE <-	putative transport protein YidE
clone 2-13	16	2	3875289	G->A	intergenic (-129/-149)	dgoR <- / -> yidX	putative DNA-binding transcriptional regulator DgoR/putative lipoprotein YidX
clone 2-13	16	2	3876229	G->A	P242S (CCT->TCT)	yidA <-	sugar phosphatase YidA
clone 2-13	16	2	3891130	T->C	F299L (TTC->CTC)	tnaB ->	tryptophan:H(+) symporter TnaB
clone 2-13	16	2	3894546	T->C	D222D (GAT->GAC)	yieE ->	putative phosphopantetheinyl transferase
clone 2-13	16	2	3900754	T->C	K489K (AAA->AAG)	bglH <-	carbohydrate-specific outer membrane porin, cryptic
clone 2-13	16	2	3903252	C->T	E150E (GAG->GAA)	bglB <-	6-phospho-beta-glucosidase B
clone 2-13	16	2	3909891	T->C	I170V (ATC->GTC)	pstC <-	phosphate ABC transporter membrane subunit PstC
clone 2-13	16	2	3910604	T->C	T308A (ACC->GCC)	pstS <-	phosphate ABC transporter periplasmic binding protein
clone 2-13	16	2	3922429	C->T	S4S (TCG->TCA)	atpI <-	ATP synthase accessory factor
clone 2-13	16	2	3931240	A->G	intergenic (-147/-76)	ravA <- / -> kup	regulatory ATPase RavA/K(+):H(+) symporter Kup
clone 2-13	16	2	3931561	(G)<sub>7->8</sub>	coding (246/1869 nt)	kup ->	K(+):H(+) symporter Kup
clone 2-13	16	2	3934067	C->A	A97D (GCC->GAC)	rbsA ->	ribose ABC transporter ATP binding subunit
clone 2-13	16	2	3947973	T->C	intergenic (-6/-113)	hdfR <- / -> maoP	DNA-binding transcriptional dual regulator HdfR/macrodomain Ori protein
clone 2-13	16	2	3949462	T->C	K170E (AAG->GAG)	yifB <-	putative magnesium chelatase YifB
clone 2-13	16	2	3954113	C->T	G212G (GGC->GGT)	ilvD ->	dihydroxy-acid dehydratase
clone 2-13	16	2	3956018	G->A	V230I (GTT->ATT)	ilvA ->	threonine deaminase
clone 2-13	16	2	3957198	C->T	W208* (TGG->TAG)	ilvY <-	DNA-binding transcriptional dual regulator IlvY
clone 2-13	16	2	3965098	T->C	D178G (GAT->GGT)	rhlB <-	ATP-dependent RNA helicase RhlB
clone 2-13	16	2	3970954	A->G	L274L (TTA->TTG)	wecB ->	UDP-N-acetylglucosamine 2-epimerase
clone 2-13	16	2	3978259	A->G	L245L (CTA->CTG)	rffT ->	4-acetamido-4,6-dideoxy-D-galactose transferase
clone 2-13	16	2	3983985	A->G	N343S (AAC->AGC)	aslB ->	putative anaerobic sulfatase maturation enzyme AslB
clone 2-13	16	2	3986060	T->C	intergenic (-53/-372)	aslA <- / -> glmZ	arylsulfatase/small regulatory RNA GlmZ
clone 2-13	16	2	3993521	C->T	S790L (TCG->TTG)	cyaA ->	adenylate cyclase
clone 2-13	16	2	3993715	G->A	intergenic (+16/+24)	cyaA -> / <- cyaY	adenylate cyclase/frataxin CyaY
clone 2-13	16	2	4002910	A->G	F95S (TTT->TCT)	yigG <-	inner membrane protein
clone 2-13	16	2	4019324	A->G	Y157C (TAT->TGT)	ubiE ->	bifunctional 2-octaprenyl-6-methoxy-1,4-benzoquinone methylase and S-adenosylmethionine:2-DMK methyltransferase
clone 2-13	16	2	4028612	T->C	Y54C (TAC->TGC)	fadA <-	3-ketoacyl-CoA thiolase
clone 2-13	16	2	4029667	T->C	E435E (GAA->GAG)	fadB <-	dodecenoyl-CoA delta-isomerase, enoyl-CoA hydratase, 3-hydroxybutyryl-CoA epimerase, 3-hydroxyacyl-CoA dehydrogenase
clone 2-13	16	2	4048840	A->G	K625K (AAA->AAG)	polA ->	DNA polymerase I
clone 2-13	16	2	4051438	G->A	R31H (CGC->CAC)	yihI ->	Der GTPase-activating protein YihI
clone 2-13	16	2	4055538	A->G	F268L (TTT->CTT)	glnL <-	sensory histidine kinase NtrB
clone 2-13	16	2	4060600	T->C	L52L (TTG->CTG)	yihL ->	putative transcriptional regulator YihL
clone 2-13	16	2	4083532	T->C	N764S (AAC->AGC)	fdoG <-	formate dehydrogenase O subunit alpha
clone 2-13	16	2	4090929	C->T	V480I (GTC->ATC)	frvB <-	putative PTS enzyme IIBC component FrvB
clone 2-13	16	2	4092242	G->A	T42I (ACT->ATT)	frvB <-	putative PTS enzyme IIBC component FrvB
clone 2-13	16	2	4100248	&Delta;1 bp	coding (278/1035 nt)	rhaT <-	rhamnose/lyxose:H(+) symporter
clone 2-13	16	2	4108721	(T)<sub>5->6</sub>	intergenic (+207/-113)	pfkA -> / -> sbp	6-phosphofructokinase I/sulfate/thiosulfate ABC transporter periplasmic binding protein Sbp
clone 2-13	16	2	4109928	(A)<sub>7->8</sub>	intergenic (+105/-2)	sbp -> / -> cdh	sulfate/thiosulfate ABC transporter periplasmic binding protein Sbp/CDP-diacylglycerol diphosphatase
clone 2-13	16	2	4112486	A->G	T58A (ACA->GCA)	yiiR ->	DUF805 domain-containing protein YiiR
clone 2-13	16	2	4112869	(A)<sub>8->7</sub>	intergenic (+114/-98)	yiiR -> / -> yiiS	DUF805 domain-containing protein YiiR/DUF406 domain-containing protein YiiS
clone 2-13	16	2	4114288	T->C	D62G (GAT->GGT)	fpr <-	flavodoxin/ferredoxin-NADP(+) reductase
clone 2-13	16	2	4115162	C->T	A140T (GCG->ACG)	glpX <-	fructose-1,6-bisphosphatase 2
clone 2-13	16	2	4115266	G->A	A105V (GCA->GTA)	glpX <-	fructose-1,6-bisphosphatase 2
clone 2-13	16	2	4120242	C->T	W36* (TGG->TGA)	menA <-	1,4-dihydroxy-2-naphthoate octaprenyltransferase
clone 2-13	16	2	4129292	G->T	V207V (GTG->GTT)	metB ->	O-succinylhomoserine(thiol)-lyase/O- succinylhomoserine lyase
clone 2-13	16	2	4143605	A->G	N359S (AAT->AGT)	frwC ->	putative PTS enzyme IIC component FrwC
clone 2-13	16	2	4145714	A->G	N574D (AAC->GAC)	pflD ->	putative formate acetyltransferase 2
clone 2-13	16	2	4145795	G->A	V601M (GTG->ATG)	pflD ->	putative formate acetyltransferase 2
clone 2-13	16	2	4145946	T->C	L651P (CTG->CCG)	pflD ->	putative formate acetyltransferase 2
clone 2-13	16	2	4155646	C->T	P216S (CCA->TCA)	argC ->	N-acetylglutamylphosphate reductase
clone 2-13	16	2	4157810	A->G	M321V (ATG->GTG)	argH ->	argininosuccinate lyase
clone 2-13	16	2	4179055	A->G	V59V (GTA->GTG)	rplA ->	50S ribosomal subunit protein L1
clone 2-13	16	2	4185059	A->G	E1272G (GAG->GGG)	rpoB ->	RNA polymerase subunit beta
clone 2-13	16	2	4204861	T->C	E357E (GAA->GAG)	purD <-	phosphoribosylamine--glycine ligase
clone 2-13	16	2	4205412	C->T	G174S (GGC->AGC)	purD <-	phosphoribosylamine--glycine ligase
clone 2-13	16	2	4247125	T->C	V114V (GTT->GTC)	malK ->	maltose ABC transporter ATP binding subunit
clone 2-13	16	2	4259267	A->G	K11E (AAA->GAA)	yjbJ ->	putative stress response protein
clone 2-13	16	2	4260157	T->A	intergenic (-154/-164)	zur <- / -> yjbL	DNA-binding transcriptional repressor Zur/uncharacterized protein YjbL
clone 2-13	16	2	4265949	C->T	G56G (GGC->GGT)	alr ->	alanine racemase 1
clone 2-13	16	2	4272660	A->G	R404R (CGT->CGC)	uvrA <-	excision nuclease subunit A
clone 2-13	16	2	4290738	A->G	Y88C (TAC->TGC)	nrfD ->	putative menaquinol-cytochrome c reductase subunit NrfD
clone 2-13	16	2	4297122	(T)<sub>7->8</sub>	coding (4/690 nt)	yjcO <-	Sel1 repeat-containing protein YjcO
clone 2-13	16	2	4314335	T->C	intergenic (+138/+9)	yjdP -> / <- phnP	protein YjdP/5-phospho-alpha-D-ribosyl 1,2-cyclic phosphate phosphodiesterase
clone 2-13	16	2	4316171	C->T	G350S (GGC->AGC)	phnM <-	RPnTP hydrolase
clone 2-13	16	2	4316679	T->C	E180E (GAA->GAG)	phnM <-	RPnTP hydrolase
clone 2-13	16	2	4346597	T->C	T244A (ACC->GCC)	fumB <-	fumarase B
clone 2-13	16	2	4349837	A->G	D66D (GAT->GAC)	dcuR <-	DNA-binding transcriptional activator DcuR
clone 2-13	16	2	4366717	(C)<sub>6->5</sub>	coding (57/1302 nt)	dcuA <-	C4-dicarboxylate transporter DcuA
clone 2-13	16	2	4381408	G->A	T304I (ACC->ATC)	frdA <-	fumarate reductase flavoprotein subunit
clone 2-13	16	2	4383744	C->T	intergenic (+124/-95)	epmA -> / -> yjeM	EF-P-lysine lysyltransferase/putative transporter YjeM
clone 2-13	16	2	4388948	C->T	L141L (CTG->CTA)	mscM <-	miniconductance mechanosensitive channel MscM
clone 2-13	16	2	4409612	&Delta;1 bp	coding (338/732 nt)	rlmB ->	23S rRNA 2'-O-ribose G2251 methyltransferase
clone 2-13	16	2	4410458	A->G	D109G (GAT->GGT)	yjfI ->	conserved protein YjfI
clone 2-13	16	2	4418700	C->A	G309V (GGC->GTC)	ulaG <-	L-ascorbate-6-phosphate lactonase
clone 2-13	16	2	4421819	G->A	V38M (GTG->ATG)	ulaC ->	L-ascorbate specific PTS enzyme IIA component
clone 2-13	16	2	4423200	T->C	Y119H (TAT->CAT)	ulaE ->	L-ribulose-5-phosphate 3-epimerase UlaE
clone 2-13	16	2	4423716	A->G	Q6R (CAG->CGG)	ulaF ->	L-ribulose-5-phosphate 4-epimerase UlaF
clone 2-13	16	2	4425502	T->C	S129P (TCT->CCT)	rpsF ->	30S ribosomal subunit protein S6
clone 2-13	16	2	4429748	T->A	intergenic (+193/-116)	fklB -> / -> cycA	FKBP-type peptidyl-prolyl cis-trans isomerase FklB/serine/alanine/glycine/cycloserine:H(+)symporter
clone 2-13	16	2	4453651	G->A	L23L (CTG->CTA)	yjfF ->	galactofuranose ABC transporter putative membrane subunit YjtF
clone 2-13	16	2	4458345	T->C	P129P (CCT->CCC)	pmbA ->	metalloprotease PmbA
clone 2-13	16	2	4461684	A->G	V326A (GTG->GCG)	nrdD <-	anaerobic ribonucleoside-triphosphate reductase
clone 2-13	16	2	4464636	G->A	T25M (ACG->ATG)	treC <-	trehalose-6-phosphate hydrolase
clone 2-13	16	2	4467547	C->T	intergenic (+63/-78)	mgtL -> / -> mgtA	leader peptide MgtL/Mg(2(+)) importing P-type ATPase
clone 2-13	16	2	4473082	C->T	G43E (GGA->GAA)	yjgH <-	RutC family protein YjgH
clone 2-13	16	2	4479972	(T)<sub>8->9</sub>	coding (243/1197 nt)	yjgN ->	conserved inner membrane protein YjgN
clone 2-13	16	2	4482080	C->T	M586I (ATG->ATA)	valS <-	valine--tRNA ligase
clone 2-13	16	2	4487036	A->G	V273V (GTA->GTG)	lptF ->	lipopolysaccharide transport system protein LptF
clone 2-13	16	2	4488134	C->T	L273F (CTC->TTC)	lptG ->	lipopolysaccharide transport system protein LptG
clone 2-13	16	2	4498193	(C)<sub>5->4</sub>	intergenic (+253/-79)	intB -> / -> insC-6	KpLE2 phage-like element; putative integrase/KpLE2 phage-like element; IS2 insertion element repressor InsA
clone 2-13	16	2	4512186	G->A	R77C (CGC->TGC)	fecD <-	ferric citrate ABC transporter membrane subunit FecD
clone 2-13	16	2	4518913	A->G	intergenic (+111/+425)	insA-7 -> / <- yjhU	KpLE2 phage-like element; IS1 repressor protein InsA/KpLE2 phage-like element; putative DNA-binding transcriptional regulator YjhU
clone 2-13	16	2	4524900	C->T	G37G (GGG->GGA)	yjhH <-	KpLE2 phage-like element; putative 2-dehydro-3-deoxy-D-pentonate aldolase
clone 2-13	16	2	4527736	&Delta;1 bp	coding (245/432 nt)	sgcA <-	putative PTS enzyme IIA component SgcA
clone 2-13	16	2	4528383	A->G	F179L (TTT->CTT)	sgcQ <-	KpLE2 phage-like element; putative nucleoside triphosphatase
clone 2-13	16	2	4535688	T->C	pseudogene (674/1017 nt)	yjhR ->	KpLE2 phage-like element; PLD-like domain-containing protein YjhR
clone 2-13	16	2	4542830	G->T	intergenic (+197/-285)	fimE -> / -> fimA	regulator for fimA/type 1 fimbriae major subunit
clone 2-13	16	2	4552293	A->G	I220V (ATT->GTT)	uxuA ->	D-mannonate dehydratase
clone 2-13	16	2	4554075	#NAME?	coding (1175/1461 nt)	uxuB ->	D-mannonate oxidoreductase
clone 2-13	16	2	4567445	C->T	V359I (GTC->ATC)	mdtM <-	multidrug efflux pump/bile salt:H(+) antiporter/Na(+):H(+) antiporter/K(+):H(+) antiporter
clone 2-13	16	2	4576966	T->C	E331E (GAA->GAG)	mcrC <-	5-methylcytosine-specific restriction enzyme subunit McrC
clone 2-13	16	2	4578227	(T)<sub>6->5</sub>	coding (1111/1380 nt)	mcrB <-	5-methylcytosine-specific restriction enzyme subunit McrB
clone 2-13	16	2	4583927	G->T	R945R (CGC->CGA)	hsdR <-	type I restriction enzyme EcoKI endonuclease component
clone 2-13	16	2	4585673	C->T	W363* (TGG->TGA)	hsdR <-	type I restriction enzyme EcoKI endonuclease component
clone 2-13	16	2	4589967	&Delta;1 bp	coding (1313/2151 nt)	btsT <-	pyruvate:H(+) symporter
clone 2-13	16	2	4591245	&Delta;1 bp	coding (35/2151 nt)	btsT <-	pyruvate:H(+) symporter
clone 2-13	16	2	4599251	A->G	L64S (TTA->TCA)	opgB <-	phosphoglycerol transferase I
clone 2-13	16	2	4599433	T->C	E3E (GAA->GAG)	opgB <-	phosphoglycerol transferase I
clone 2-13	16	2	4602864	G->A	intergenic (-6/-613)	yjjP <- / -> yjjQ	putative succinate exporter YjjP/DNA-binding transcriptional repressor YjjQ
clone 2-13	16	2	4604830	C->T	P224L (CCC->CTC)	bglJ ->	DNA-binding transcriptional regulator BglJ
clone 2-13	16	2	4608541	C->T	G119G (GGC->GGT)	rimI ->	ribosomal-protein-S18-alanine N-acetyltransferase
clone 2-13	16	2	4609138	A->G	N165D (AAT->GAT)	yjjG ->	pyrimidine nucleotidase
clone 2-13	16	2	4609668	C->T	N85N (AAC->AAT)	prfC ->	peptide chain release factor RF3
clone 2-13	16	2	4621159	G->A	G93S (GGC->AGC)	deoD ->	purine nucleoside phosphorylase
clone 2-13	16	2	4626138	G->T	R76L (CGT->CTT)	radA ->	DNA recombination protein
clone 2-13	16	3	14076	(A)<sub>6->5</sub>	coding (1914/1917 nt)	dnaK ->	chaperone protein DnaK
clone 2-13	16	3	22409	A->G	T7A (ACC->GCC)	ileS ->	isoleucine--tRNA ligase
clone 2-13	16	3	27249	G->A	intergenic (+22/-44)	ispH -> / -> rihC	1-hydroxy-2-methyl-2-(E)-butenyl 4-diphosphate reductase/ribonucleoside hydrolase RihC
clone 2-13	16	3	36588	(A)<sub>7->6</sub>	coding (1237/1554 nt)	caiC <-	carnitine-CoA ligase
clone 2-13	16	3	41656	G->C	I92M (ATC->ATG)	caiT <-	L-carnitine:gamma-butyrobetaine antiporter
clone 2-13	16	3	58750	G->A	E93K (GAA->AAA)	yabP ->	putative uncharacterized protein YabP
clone 2-13	16	3	59035	T->C	W188R (TGG->CGG)	yabP ->	putative uncharacterized protein YabP
clone 2-13	16	3	60522	A->G	S915P (TCT->CCT)	rapA <-	RNA polymerase-binding ATPase and RNAP recycling factor
clone 2-13	16	3	68798	A->G	L417L (CTT->CTC)	araB <-	ribulokinase
clone 2-13	16	3	74697	A->G	F262L (TTC->CTC)	thiB <-	thiamine ABC transporter periplasmic binding protein
clone 2-13	16	3	78243	T->C	M208T (ATG->ACG)	setA ->	sugar exporter SetA
clone 2-13	16	3	106132	A->G	E276E (GAA->GAG)	ftsZ ->	cell division protein FtsZ
clone 2-13	16	3	111436	C->T	intergenic (+3/+213)	mutT -> / <- yacG	8-oxo-dGTP diphosphatase/DNA gyrase inhibitor YacG
clone 2-13	16	3	112507	A->G	N31N (AAT->AAC)	zapD <-	cell division factor ZapD
clone 2-13	16	3	112763	C->T	E153K (GAA->AAA)	coaE <-	dephospho-CoA kinase
clone 2-13	16	3	127282	T->C	S530P (TCT->CCT)	aceF ->	pyruvate dehydrogenase, E2 subunit
clone 2-13	16	3	130125	T->C	K379R (AAG->AGG)	yacH <-	DUF3300 domain-containing protein YacH
clone 2-13	16	3	130331	(ATG)<sub>4->3</sub>	coding (928-930/1854 nt)	yacH <-	DUF3300 domain-containing protein YacH
clone 2-13	16	3	132658	T->C	I348I (ATT->ATC)	acnB ->	hypothetical protein
clone 2-13	16	3	138074	C->T	P331L (CCA->CTA)	cueO ->	cuprous oxidase/multicopper oxidase with role in copper homeostasis
clone 2-13	16	3	161560	A->G	S158P (TCG->CCG)	thpR <-	RNA 2',3'-cyclic phosphodiesterase
clone 2-13	16	3	184518	T->C	R184R (AGA->AGG)	yaeI <-	phosphodiesterase YaeI
clone 2-13	16	3	193686	A->G	M56V (ATG->GTG)	dxr ->	1-deoxy-D-xylulose 5-phosphate reductoisomerase
clone 2-13	16	3	199992	G->A	E689K (GAA->AAA)	bamA ->	outer membrane protein assembly factor BamA
clone 2-13	16	3	204803	A->G	Y104C (TAT->TGT)	rnhB ->	RNase HII
clone 2-13	16	3	212495	C->T	A55A (GCC->GCT)	tilS ->	tRNA(Ile)-lysidine synthetase
clone 2-13	16	3	215251	A->G	E140G (GAA->GGA)	arfB ->	peptidyl-tRNA hydrolase, ribosome rescue factor
clone 2-13	16	3	219332	&Delta;1 bp	coding (263/708 nt)	trmO <-	tRNA m(6)t(6)A37 methyltransferase
clone 2-13	16	3	226132	A->G	noncoding (374/2904 nt)	rrlH ->	23S ribosomal RNA
clone 2-13	16	3	234849	G->A	A12T (GCT->ACT)	yafS ->	putative S-adenosyl-L-methionine-dependent methyltransferase
clone 2-13	16	3	236151	A->G	K29E (AAG->GAG)	dnaQ ->	DNA polymerase III subunit epsilon
clone 2-13	16	3	236394	G->A	E110K (GAG->AAG)	dnaQ ->	DNA polymerase III subunit epsilon
clone 2-13	16	3	237920	C->T	L196L (CTG->TTG)	yafT ->	lipoprotein YafT
clone 2-13	16	3	238294	C->T	G148E (GGA->GAA)	ykfM <-	uncharacterized protein YkfM
clone 2-13	16	3	246827	G->A	R39H (CGC->CAC)	yafL ->	NlpC/P60 family protein YafL
clone 2-13	16	3	270243	T->C	intergenic (-61/-35)	perR <- / -> insN	putative transcriptional regulator PerR/CP4-6 prophage; IS911A regulator fragment
clone 2-13	16	3	270424	A->G	pseudogene (147/263 nt)	insN ->	CP4-6 prophage; IS911A regulator fragment
clone 2-13	16	3	282080	C->T	intergenic (-97/-198)	yagA <- / -> yagE	CP4-6 prophage; integrase core domain-containing protein YagA/CP4-6 prophage; putative 2-keto-3-deoxygluconate aldolase
clone 2-13	16	3	285231	A->G	intergenic (+63/-164)	yagF -> / -> yagG	CP4-6 prophage; D-xylonate dehydratase/putative D-xylonate transporter YagG
clone 2-13	16	3	324925	G->A	P147L (CCT->CTT)	ykgH <-	uncharacterized protein YkgH
clone 2-13	16	3	344819	(A)<sub>6->5</sub>	coding (644/816 nt)	yahL ->	uncharacterized protein YahL
clone 2-13	16	3	358263	A->G	V143A (GTT->GCT)	cynR <-	DNA-binding transcriptional dual regulator CynR
clone 2-13	16	3	361409	G->A	T151I (ACC->ATC)	lacA <-	galactoside O-acetyltransferase
clone 2-13	16	3	366160	G->T	S49Y (TCC->TAC)	lacZ <-	beta-galactosidase
clone 2-13	16	3	376400	&Delta;1 bp	coding (942/1212 nt)	mhpT ->	3-hydroxyphenylpropionate/3- hydroxycinnamate:H(+) symporter
clone 2-13	16	3	380021	(G)<sub>10->8</sub>	intergenic (-140/+47)	frmR <- / <- yaiO	DNA-binding transcriptional repressor FrmR/outer membrane protein YaiO
clone 2-13	16	3	389414	A->G	I105T (ATC->ACC)	hemB <-	porphobilinogen synthase
clone 2-13	16	3	400389	C->T	G179R (GGG->AGG)	ddlA <-	D-alanine--D-alanine ligase A
clone 2-13	16	3	408742	C->T	pseudogene (134/342 nt)	ykiA ->	DUF2773 domain-containing protein YkiA
clone 2-13	16	3	412546	A->G	intergenic (-65/+61)	araJ <- / <- sbcC	putative transport protein AraJ/ATP dependent, structure specific DNA nuclease - SbcC subunit
clone 2-13	16	3	412675	G->A	Q1027* (CAG->TAG)	sbcC <-	ATP dependent, structure specific DNA nuclease - SbcC subunit
clone 2-13	16	3	413876	G->A	A626A (GCC->GCT)	sbcC <-	ATP dependent, structure specific DNA nuclease - SbcC subunit
clone 2-13	16	3	420066	T->C	L159P (CTG->CCG)	brnQ ->	branched chain amino acid transporter BrnQ
clone 2-13	16	3	420492	C->T	A301V (GCT->GTT)	brnQ ->	branched chain amino acid transporter BrnQ
clone 2-13	16	3	428114	T->C	S156S (AGT->AGC)	secD ->	Sec translocon accessory complex subunit SecD
clone 2-13	16	3	430528	(T)<sub>8->9</sub>	intergenic (+52/-77)	secF -> / -> yajD	Sec translocon accessory complex subunit SecF/HNH nuclease family protein
clone 2-13	16	3	434621	&Delta;1 bp	intergenic (+63/-26)	ribD -> / -> ribE	fused diaminohydroxyphosphoribosylaminopyrimidine deaminase/5-amino-6-(5-phosphoribosylamino)uracil reductase/6,7-dimethyl-8-ribityllumazine synthase
clone 2-13	16	3	436313	C->T	A227V (GCC->GTC)	thiL ->	thiamine monophosphate kinase
clone 2-13	16	3	450278	G->A	L122L (CTG->TTG)	cyoB <-	cytochrome bo3 ubiquinol oxidase subunit 1
clone 2-13	16	3	451959	T->C	intergenic (-349/+111)	cyoA <- / <- ampG	cytochrome bo3 ubiquinol oxidase subunit 2/muropeptide:H(+) symporter
clone 2-13	16	3	458752	&Delta;1 bp	intergenic (+52/-136)	clpX -> / -> lon	ATP-dependent Clp protease ATP-binding subunit ClpX/Lon protease
clone 2-13	16	3	460994	A->G	M703V (ATG->GTG)	lon ->	Lon protease
clone 2-13	16	3	461068	T->C	H727H (CAT->CAC)	lon ->	Lon protease
clone 2-13	16	3	482812	A->G	V531A (GTA->GCA)	acrB <-	multidrug efflux pump RND permease AcrB
clone 2-13	16	3	484337	(C)<sub>6->7</sub>	coding (67/3150 nt)	acrB <-	multidrug efflux pump RND permease AcrB
clone 2-13	16	3	489484	C->T	N983N (AAC->AAT)	mscK ->	potassium dependent, small conductance mechanosensitive channel
clone 2-13	16	3	491028	G->C	W49C (TGG->TGC)	ybaN ->	conserved inner membrane protein YbaN
clone 2-13	16	3	495851	A->G	E244E (GAA->GAG)	htpG ->	chaperone protein HtpG
clone 2-13	16	3	511005	&Delta;1 bp	coding (375/2505 nt)	copA <-	Cu(+) exporting P-type ATPase
clone 2-13	16	3	512339	C->T	Y233Y (TAC->TAT)	glsA ->	glutaminase 1
clone 2-13	16	3	517811	T->C	T157A (ACG->GCG)	cnoX <-	chaperedoxin
[truncated: 7,982 more rows]
